# Supplementary material for: Comprehensive analysis of locomotion dynamics in the protochordate Ciona intestinalis reveals how neuromodulators flexibly shape its behavioral repertoire
Source: PLoS Biol. 2022 Aug 4;20(8):e3001744. doi: 10.1371/journal.pbio.3001744 (PMC9352054; doi:10.1371/journal.pbio.3001744)
Supplement: S2 Table — (XLSX) [file pbio.3001744.s022.xlsx]

## Sheet: S2 Table
Drug	Stimulus	Stimulus interval	Video frames
Wild-type	-	-	6603509
Clomipramine	-	-	610899
Chlorpromazine	-	-	455949
Methiothepin	-	-	737811
Imipramine	-	-	700869
Mianserin	-	-	330628
Phentolamine	-	-	439041
Fluoxetine	-	-	264167
Paroxetine	-	-	465657
α-Methylserotonin	-	-	480233
Serotonin	-	-	671126
Ascorbic acid	-	-	629473
Dopamine	-	-	826246
Raclopride	-	-	382973
Quinpirole	-	-	401155
Wild-type	Blue light	None	95935
		tOFF After	1173
		tOFF Before	5086
		tON After	1583
		tON Before	6148
Wild-type	Green light	None	129400
		tOFF After	1404
		tOFF Before	6261
		tON After	2472
		tON Before	10035
Wild-type	Red light	None	112242
		tOFF After	1497
		tOFF Before	6122
		tON After	1810
		tON Before	7054
Wild-type	White light	None	91238
		tOFF After	1254
		tOFF Before	4812
		tON After	1191
		tON Before	4946
