# Supplementary material for: Comprehensive analysis of locomotion dynamics in the protochordate Ciona intestinalis reveals how neuromodulators flexibly shape its behavioral repertoire
Source: PLoS Biol. 2022 Aug 4;20(8):e3001744. doi: 10.1371/journal.pbio.3001744 (PMC9352054; doi:10.1371/journal.pbio.3001744)
Supplement: S4 Table — (XLSX) [file pbio.3001744.s024.xlsx]

## Sheet: S4 Table
Greater than
	rtaN	rtaTB	rtaTprM	rtaTM	rtaTpoM	rtaTT
rtaN		1	1	1	1	1
rtaTB	0		1	1	1	1
rtaTprM	0	0		1	1	1
rtaTM	0	0	0		1	1
rtaTpoM	0	0	0	0		0
rtaTT	0	2.3E-102	0	0	1
Less than
	rtaN	rtaTB	rtaTprM	rtaTM	rtaTpoM	rtaTT
rtaN		0	0	0	0	0
rtaTB	1		0	0	0	2.3E-102
rtaTprM	1	1		0	0	0
rtaTM	1	1	1		0	0
rtaTpoM	1	1	1	1		1
Two-sided
	rtaN	rtaTB	rtaTprM	rtaTM	rtaTpoM	rtaTT
rtaN		0	0	0	0	0
rtaTB	0		0	0	0	4.6E-102
rtaTprM	0	0		0	0	0
rtaTM	0	0	0		0	0
rtaTpoM	0	0	0	0		0
