# Supplementary material for: Comprehensive analysis of locomotion dynamics in the protochordate Ciona intestinalis reveals how neuromodulators flexibly shape its behavioral repertoire
Source: PLoS Biol. 2022 Aug 4;20(8):e3001744. doi: 10.1371/journal.pbio.3001744 (PMC9352054; doi:10.1371/journal.pbio.3001744)
Supplement: S5 Table — (XLSX) [file pbio.3001744.s025.xlsx]

## Sheet: S5 Table
Greater than
	sN	sTB	sTprM	sTM	sTpoM	sTT
sN		1	1	1	0	0
sTB	0		1	1	0	0
sTprM	0	0		0	0	0
sTM	0	0	1		0	0
sTpoM	1	1	1	1		0
sTT	1	1	1	1	1
Less than
	sN	sTB	sTprM	sTM	sTpoM	sTT
sN		0	0	0	1	1
sTB	1		0	0	1	1
sTprM	1	1		1	1	1
sTM	1	1	0		1	1
sTpoM	0	0	0	0		1
Two-sided
	sN	sTB	sTprM	sTM	sTpoM	sTT
sN		0	0	0	0	0
sTB	0		0	0	0	0
sTprM	0	0		0	0	0
sTM	0	0	0		0	0
sTpoM	0	0	0	0		0
