# Supplementary material for: Comprehensive analysis of locomotion dynamics in the protochordate Ciona intestinalis reveals how neuromodulators flexibly shape its behavioral repertoire
Source: PLoS Biol. 2022 Aug 4;20(8):e3001744. doi: 10.1371/journal.pbio.3001744 (PMC9352054; doi:10.1371/journal.pbio.3001744)
Supplement: S6 Table — (XLSX) [file pbio.3001744.s026.xlsx]

## Sheet: S6 Table
Greater than
	EC1	EC2	EC3	EC4	EC5	EC6
EC1		0	1	0	0	0
EC2	1		1	1	1	1
EC3	0	0		0	0	0
EC4	1	0	1		0	0
EC5	1	0	1	1		1
EC6	1	0	1	1	0
Less than
	EC1	EC2	EC3	EC4	EC5	EC6
EC1		1	0	1	1	1
EC2	0		0	0	0	0
EC3	1	1		1	1	1
EC4	0	1	0		1	1
EC5	0	1	0	0		0
Two-sided
	EC1	EC2	EC3	EC4	EC5	EC6
EC1		0	0	0	0	0
EC2	0		0	0	0	0
EC3	0	0		0	0	0
EC4	0	0	0		0	0
EC5	0	0	0	0		0
