# Supplementary material for: Comprehensive analysis of locomotion dynamics in the protochordate Ciona intestinalis reveals how neuromodulators flexibly shape its behavioral repertoire
Source: PLoS Biol. 2022 Aug 4;20(8):e3001744. doi: 10.1371/journal.pbio.3001744 (PMC9352054; doi:10.1371/journal.pbio.3001744)
Supplement: S7 Table — (XLSX) [file pbio.3001744.s027.xlsx]

## Sheet: S7 Table
param	Raclopride	Paroxetine	Fluoxetine	Methiothepin	Clomipramine	Serotonin	Alpha-methylserotonin	Dopamine	Imipramine	Chlorpromazine	Ascorbic acid	Phentolamine	Quinpirole	Mianserin
cN	-0.0691291	0.0132363	-0.216368	0.211698	0.132143	0.0351297	-0.0475273	-0.129778	0.0708726	0.0124007	0.0287181	0.0824166	-0.0874782	-0.0801866
cTB	-0.0630531	0.230006	-0.0224681	0.163274	0.0592116	-0.0203623	-0.175913	-0.0477133	0.0663745	0.0595303	-0.0816252	0.173077	-0.0255921	-0.111102
cTprM	-0.0737492	0.357629	-0.0662246	0.0883068	0.0397662	-0.0559388	-0.178131	-0.0566039	0.186205	0.0348618	-0.0494487	0.244835	-0.0132125	-0.0622512
cTM	-0.10288	0.311758	-0.071134	0.0669261	0.0426885	0.00290437	0.00596721	-0.067858	0.115837	0.0408813	-0.0117821	0.0403833	-0.0368463	0.017029
cTpoM	-0.146768	0.0884201	-0.108129	0.0464626	-0.0505747	-0.0804053	-0.00781238	-0.0659327	0.0448694	0.0132845	0.0516603	-0.0354745	-0.128279	-0.0393138
cTT	-0.111536	-0.0447317	-0.0703916	-0.0642931	0.0259976	0.0131326	0.0758128	-0.106593	-0.052997	0.00454364	0.0190831	0.0113931	-0.0672786	0.0855832
rtaN	0.0515005	-0.0605186	-0.0322856	0.0494831	0.0343853	0.0334224	0.00733119	-0.0426973	0.0271171	0.0292963	0.0440736	-0.0249089	-0.0375493	0.0457782
rtaTB	0.000322415	-0.0242227	-0.123225	0.0536661	0.0716865	0.0595825	-0.0254595	-0.0744433	0.0444073	-0.0122379	0.051786	0.0671157	-0.0076112	-0.0247098
rtaTprM	-0.0734686	0.0415501	-0.143205	0.0773641	0.0614525	0.0506568	-0.0635087	-0.0556088	0.0610069	0.0368652	0.0112359	0.0389922	-0.0251569	-0.0536104
rtaTM	-0.0252227	0.0942108	-0.132812	0.0551072	0.0597228	0.0445715	-0.0550339	-0.0458226	0.0672635	0.0621865	0.00905485	0.0235641	-0.0294884	-0.0330334
rtaTpoM	-0.0654727	0.126743	-0.13175	0.0370687	0.068196	0.0294592	-0.054811	-0.00555761	0.0687358	0.0706264	-0.00299662	-0.00469662	-0.0369756	-0.0166746
rtaTT	-0.0903359	0.106919	-0.0774974	0.0682724	0.027581	0.0391579	-0.0661275	-0.0147724	0.0246219	0.0988066	0.00602275	0.00692404	-0.0453418	-0.0108607
EC1	-0.119715	0.303851	-0.192602	0.139287	0.0303784	-0.00672106	-0.0738777	-0.0153671	0.133827	0.0115924	-0.0707323	0.0457238	-0.0695339	-0.0574403
EC2	0.0268544	0.147878	-0.0198382	0.0135183	0.0288418	0.00178465	-0.00985155	0.117285	-0.0109933	-0.0990022	-0.10482	-0.0185488	0.101408	-0.0627998
EC3	0.220801	-0.00914004	0.08643	0.0512752	0.0556276	0.0201883	-0.0774282	0.0415587	0.143273	0.0152989	0.014127	0.0535662	0.029627	-0.0606099
EC4	0.0684725	0.150592	0.118186	-0.0853271	-0.158635	-0.0751769	0.0329169	-0.103877	-0.0374996	0.0378523	0.0858906	-0.0491403	0.0255346	0.0314665
EC5	-0.00714155	-0.183192	-0.183951	0.111119	0.0676413	0.0130433	0.14662	-0.147227	0.04002	0.00944969	0.14923	-0.113841	-0.0980005	0.0104657
EC6	0.0559185	0.0243722	0.0104492	0.0317533	-0.0640283	-0.0907125	0.0140882	0.101366	-0.066608	-0.0576597	-0.0300741	-0.0410006	0.0534837	-0.0782526
Quirkiness	-0.118382	-0.104126	0.085981	-0.00174958	0.0253568	0.0104188	-0.0837965	-0.0276935	-0.0459337	-0.313377	0.0454104	0.0304079	0.0952127	0.00941878
sN	0.0610344	0.00829676	-0.0220685	-0.0109883	0.0118049	-0.00353167	0.000175049	-0.0216975	-0.0494755	0.03055	-0.00656902	0.0620963	-0.00442067	-0.0249728
sTB	0.0562939	-0.000273528	-0.014537	-0.00764834	0.00966053	-0.00298675	0.00150923	-0.0169476	-0.0361287	0.0231517	-0.00455365	0.0493797	-0.00227933	-0.021116
sTprM	0.0529706	-0.00101849	-0.00819306	-0.00707003	0.00584902	-0.00133141	0.00543555	-0.0136491	-0.0281196	0.0169625	-0.00142142	0.0371653	-1.25196e-05	-0.0125157
sTM	0.0564655	-0.00187371	-0.0098308	-0.00978592	0.000549879	-0.00367341	0.00583244	-0.0112181	-0.0283984	0.0161216	-0.00366034	0.0382346	-0.000544751	-0.00964571
sTpoM	0.071759	-0.00168678	-0.0128662	-0.0112548	-0.00453811	-0.00612556	0.00829398	-0.0099312	-0.0267716	0.0149083	-0.00147041	0.045291	0.00032818	-0.00787724
sTT	0.0522937	-0.00305958	-0.00362083	-0.00794479	-0.00503639	-0.00594179	0.00906856	-0.00499159	-0.0342196	0.0111316	-0.00129739	0.0363122	-0.00184737	-0.00400296
