# Supplementary material for: Comprehensive analysis of locomotion dynamics in the protochordate Ciona intestinalis reveals how neuromodulators flexibly shape its behavioral repertoire
Source: PLoS Biol. 2022 Aug 4;20(8):e3001744. doi: 10.1371/journal.pbio.3001744 (PMC9352054; doi:10.1371/journal.pbio.3001744)
Supplement: S8 Table — (XLSX) [file pbio.3001744.s028.xlsx]

## Sheet: S8 Table
drug	EC1	EC2	EC3	EC4	EC5	EC6
Ascorbic acid	0.011699	-0.017214	0.011313	0.0104336	0.00592492	0.000614806
Alpha-methylserotonin	0.0161385	-0.0183232	-0.0012445	0.00500835	0.0120645	0.00660598
Chlorpromazine	0.00485515	-0.0116273	0.0132036	0.00984129	0.0039879	0.00487538
Clomipramine	0.0139715	-0.00221799	0.0196373	-0.00581719	0.0018614	-0.00132672
Dopamine	-0.0140265	-0.00104686	0.01602	0.00813152	0.000728674	0.00239156
Fluoxetine	-0.00689897	-0.0244255	0.0124006	0.0168326	-0.0167796	-0.00339576
Imipramine	0.0209752	-0.0113414	0.0316358	-0.0028196	-0.00187189	0.00399303
Methiothepin	0.013835	0.00492088	0.0251005	-0.00107888	0.00725351	0.00376377
Mianserin	0.000794693	-0.0127784	0.0122218	0.00762567	-0.00217702	0.00246157
Wild-type	0.00930053	-0.00730395	0.0127277	0.00752203	0.000619925	0.00411385
Paroxetine	0.0440737	0.0100441	0.0180398	0.014846	-0.0121232	0.00669413
Phentolamine	0.0355081	-0.00194814	0.0147132	0.00843615	-0.00624065	0.0023854
Quinpirole	-0.00928476	0.00941762	0.016958	0.012496	0.0056509	0.00239106
Raclopride	-0.00218541	0.00549828	0.0406854	0.00648686	0.00100706	0.00643938
Serotonin	0.00145484	-0.00906503	0.0148704	0.00328372	0.00677374	-0.00101331
