# Supplementary material for: Comprehensive analysis of locomotion dynamics in the protochordate Ciona intestinalis reveals how neuromodulators flexibly shape its behavioral repertoire
Source: PLoS Biol. 2022 Aug 4;20(8):e3001744. doi: 10.1371/journal.pbio.3001744 (PMC9352054; doi:10.1371/journal.pbio.3001744)
Supplement: S9 Table — (XLSX) [file pbio.3001744.s029.xlsx]

## Sheet: S9 Table
drug	EC1	EC2	EC3	EC4	EC5	EC6
Ascorbic acid	0.0800114	0.0562996	0.0592937	0.0391933	0.0308673	0.0251437
Alphamethyl	0.102052	0.089307	0.0765655	0.0461986	0.0443564	0.029253
Chlorpromazine	0.110374	0.0901183	0.0889298	0.0632624	0.0511877	0.0470207
Clomipramine	0.0700615	0.0523958	0.0657462	0.0400415	0.0277118	0.0255439
Dopamine	0.0710571	0.0542028	0.0549674	0.0403604	0.0334972	0.0237944
Fluoxetine	0.0590408	0.113788	0.0806503	0.045645	0.0541846	0.0395581
Imipramine	0.0988578	0.0875534	0.0899058	0.0500888	0.0386616	0.0435445
Methiothepin	0.0693132	0.0731183	0.0736849	0.0442938	0.0333739	0.0287432
Mianserin	0.0752056	0.046183	0.0449752	0.0296281	0.0240411	0.0174003
None	0.086878	0.0773098	0.0607618	0.0447347	0.0388473	0.0326
Paroxetine	0.0948673	0.0814038	0.0780486	0.0399501	0.0502435	0.0317274
Phentolamine	0.0688652	0.0375035	0.0425399	0.0378514	0.0198564	0.0163025
Quinpirole	0.0676426	0.0672584	0.0482081	0.0444732	0.0271562	0.0218047
Raclopride	0.095508	0.0647635	0.07902	0.059198	0.0278657	0.0239148
Serotonin	0.0649755	0.0750505	0.0652706	0.0420738	0.0370944	0.0295595
