# Supplementary material for: Comprehensive analysis of locomotion dynamics in the protochordate Ciona intestinalis reveals how neuromodulators flexibly shape its behavioral repertoire
Source: PLoS Biol. 2022 Aug 4;20(8):e3001744. doi: 10.1371/journal.pbio.3001744 (PMC9352054; doi:10.1371/journal.pbio.3001744)
Supplement: S10 Table — (XLSX) [file pbio.3001744.s030.xlsx]

## Sheet: S10 Table
drug	cN	cTB	cTprM	cTM	cTpoM	cTT	rtN	rtTB	rtTprM	rtTM	rtTpoM	rtTT	EC1	EC2	EC3	EC4	EC5	EC6	Quirkiness	sN	sTB	sTprM	sTM	sTpoM	sTT
Raclopride	0.00145152	0.00272865	0.000764475	8.75418e-05	-0.00428297	-0.0132423	0.00757044	0.0295012	0.0282827	-0.0105761	-0.0588878	-0.23385	-0.00218541	0.00549828	0.0406854	0.00648686	0.00100706	0.00643938	0.979029	3.24638	4.13809	5.17825	5.23068	4.38971	4.41823
Paroxetine	0.00259714	0.0110594	0.0124924	0.00818138	0.00309284	-0.00548522	-0.0358068	-0.133764	-0.337509	-0.402746	-0.300138	-0.257311	0.0440737	0.0100441	0.0180398	0.014846	-0.0121232	0.00669413	0.968674	1.46539	1.56023	1.69119	1.64161	1.56433	1.75165
Fluoxetine	-0.00302854	0.00128853	0.00266262	-0.000696235	0.00030937	0.00284389	0.12082	-0.0426858	-0.169379	-0.176019	-0.16364	0.0599882	-0.00689897	-0.0244255	0.0124006	0.0168326	-0.0167796	-0.00339576	0.991669	1.27189	1.40709	1.55829	1.53512	1.48569	1.76677
Methiothepin	0.00607117	0.00588661	0.00303676	0.00136461	-0.000201555	-0.00780953	-0.130805	-0.191289	-0.158175	-0.285888	-0.358503	-0.249165	0.013835	0.00492088	0.0251005	-0.00107888	0.00725351	0.00376377	0.986909	1.64213	1.72963	1.81931	1.75222	1.69194	1.95189
Clomipramine	0.00681968	0.00564329	0.00246008	0.00138526	-0.00166405	-0.00284823	-0.11334	0.0821184	0.209318	0.171159	0.252619	0.131277	0.0139715	-0.00221799	0.0196373	-0.00581719	0.0018614	-0.00132672	0.981994	1.65005	2.04315	2.4218	2.32918	2.14437	2.6499
Serotonin	0.00320535	0.000649615	-0.000356397	0.0025861	-0.000425632	-0.00259458	0.00346171	0.146413	0.204186	0.225238	0.205123	0.25061	0.00145484	-0.00906503	0.0148704	0.00328372	0.00677374	-0.00101331	0.986274	1.99021	2.38273	2.63113	2.31474	2.00453	2.55103
Alpha-methylserotonin	0.00329401	0.00125559	0.000981637	0.00387242	0.00874173	0.00209381	-0.174504	0.0585937	0.0589131	0.0589345	0.0665858	0.0904662	0.0161385	-0.0183232	-0.0012445	0.00500835	0.0120645	0.00660598	0.965568	1.89077	2.18344	2.64569	2.73288	2.59127	2.86958
Dopamine	-0.00273038	-0.00281524	-0.00148621	-0.00160298	-0.00199315	-0.00629591	-0.129296	0.0440657	0.0527743	0.125674	0.22365	0.291717	-0.0140265	-0.00104686	0.01602	0.00813152	0.000728674	0.00239156	0.984623	1.78176	2.15766	2.62966	2.65319	2.53285	2.94783
Imipramine	0.00648243	0.00716531	0.00498615	0.000920864	0.0018901	-0.00499163	-0.0242538	0.00692494	-0.0732498	-0.253479	-0.235414	-0.226253	0.0209752	-0.0113414	0.0316358	-0.0028196	-0.00187189	0.00399303	0.973103	1.28967	1.4854	1.70014	1.68644	1.54881	1.58648
Chlorpromazine	0.00250469	0.00104122	0.00130068	0.00236	0.00486462	-0.00372529	-0.0139439	0.000375769	-0.012077	0.104236	0.162023	0.172608	0.00485515	-0.0116273	0.0132036	0.00984129	0.0039879	0.00487538	0.970977	2.16024	2.73462	3.46164	3.46369	3.28541	3.83802
Ascorbic acid	0.00226905	0.000879253	0.00305365	0.00367282	0.00456243	-0.000720976	0.0264975	0.13773	0.0850557	0.140355	0.161568	0.161263	0.011699	-0.017214	0.011313	0.0104336	0.00592492	0.000614806	0.975973	1.79863	2.17052	2.60722	2.62965	2.52916	2.81677
Phentolamine	0.00365173	0.00977756	0.00882493	0.0061838	0.00307299	-0.00185145	-0.0348019	0.00321174	-0.175901	-0.388682	-0.530461	-0.43365	0.0355081	-0.00194814	0.0147132	0.00843615	-0.00624065	0.0023854	0.977603	2.08898	2.40821	2.73085	2.6432	2.54013	2.98208
Quinpirole	-0.00134748	0.00199773	0.00227888	0.00187817	-0.000425909	-0.00739174	0.059545	0.152338	0.128475	-0.0294194	-0.167243	-0.00351332	0.00432093	0.0150864	0.0116638	0.00830314	-0.00339571	0.00277058	0.989638	1.58894	1.74813	2.01021	2.02958	1.92619	2.09411
Mianserin	-0.000606556	0.000252636	0.00104883	0.000826939	0.000964513	-0.00125154	0.00102978	0.030839	0.0696666	0.0961928	0.125863	0.154357	0.000794693	-0.0127784	0.0122218	0.00762567	-0.00217702	0.00246157	0.982286	1.32932	1.45431	1.73917	1.79271	1.67718	1.99949
Wild type	0.00159632	0.00227131	0.00250459	0.00258099	0.00190431	-0.00263531	-0.0207097	-0.00423885	-0.0404089	-0.078634	-0.0818284	-0.0950376	0.00930053	-0.00730395	0.0127277	0.00752203	0.000619925	0.00411385	0.979922	1.72526	1.9907	2.32675	2.32793	2.15751	2.42694
