# Supplementary material for: Comprehensive analysis of locomotion dynamics in the protochordate Ciona intestinalis reveals how neuromodulators flexibly shape its behavioral repertoire
Source: PLoS Biol. 2022 Aug 4;20(8):e3001744. doi: 10.1371/journal.pbio.3001744 (PMC9352054; doi:10.1371/journal.pbio.3001744)
Supplement: S11 Table — (XLSX) [file pbio.3001744.s031.xlsx]

## Sheet: S11 Table
drug	cN	cTB	cTprM	cTM	cTpoM	cTT	rtN	rtTB	rtTprM	rtTM	rtTpoM	rtTT	EC1	EC2	EC3	EC4	EC5	EC6	Quirkiness	sN	sTB	sTprM	sTM	sTpoM	sTT
Raclopride	0.0202207	0.0273568	0.0214487	0.0200848	0.0247466	0.0323418	0.709964	0.926672	1.15934	1.33957	1.47035	1.62012	0.095508	0.0647635	0.07902	0.059198	0.0278657	0.0239148	0.0297685	4.18103	5.36316	7.11961	7.40999	6.42355	6.82712
Paroxetine	0.0250559	0.0222755	0.0276404	0.0180058	0.0167374	0.0278376	1.30277	1.35902	1.8025	2.10215	2.16243	2.18261	0.0948673	0.0814038	0.0780486	0.0399501	0.0502435	0.0317274	0.0406608	2.62456	2.95719	3.55595	3.53317	3.51271	4.72697
Fluoxetine	0.0141709	0.0170125	0.0162518	0.0149507	0.0204253	0.0366436	1.47282	0.815597	1.25995	1.32768	1.38688	1.80321	0.0590408	0.113788	0.0806503	0.045645	0.0541846	0.0395581	0.0297696	1.6881	2.27645	2.91162	2.95912	3.01578	4.25213
Methiothepin	0.0204173	0.0170397	0.017629	0.0198298	0.0179966	0.0242857	1.37493	1.64297	1.66527	1.93697	2.16151	2.06643	0.0693132	0.0731183	0.0736849	0.0442938	0.0333739	0.0287432	0.0308739	4.09751	4.04222	4.15659	4.12109	4.26604	5.65157
Clomipramine	0.0202783	0.0203665	0.0181485	0.01471	0.0146985	0.0158206	1.48585	1.39862	1.54809	1.84173	1.82535	1.93219	0.0700615	0.0523958	0.0657462	0.0400415	0.0277118	0.0255439	0.0428387	2.47434	3.92861	5.49301	5.33306	4.86993	6.81535
Serotonin	0.0167134	0.0150598	0.0148271	0.0181433	0.0226152	0.0266647	0.953245	1.0626	1.3105	1.65232	2.0477	2.08795	0.0649755	0.0750505	0.0652706	0.0420738	0.0370944	0.0295595	0.0348916	3.54783	4.43374	5.33543	4.68027	4.02004	6.04854
Alpha-methylserotonin	0.0208505	0.0247109	0.0215228	0.0233331	0.0340523	0.0250086	1.50512	1.53529	1.74261	2.02124	2.23621	2.4061	0.102052	0.089307	0.0765655	0.0461986	0.0443564	0.029253	0.0657377	2.94599	3.78349	5.25471	5.61599	5.34049	6.318
Dopamine	0.0152039	0.0167501	0.0172623	0.0173486	0.0175656	0.0201087	1.16294	1.05074	1.17105	1.51864	1.78949	1.89342	0.0710571	0.0542028	0.0549674	0.0403604	0.0334972	0.0237944	0.0359274	3.1927	4.41981	6.02918	6.19808	5.90911	7.31226
Imipramine	0.0208879	0.0255032	0.0250422	0.0257183	0.0348238	0.0326888	1.14568	1.2811	1.55182	1.63893	1.66395	1.69021	0.0988578	0.0875534	0.0899058	0.0500888	0.0386616	0.0435445	0.0738563	2.07797	3.13694	4.34169	4.4797	4.148	4.86105
Chlorpromazine	0.0158803	0.0215567	0.0232145	0.0271692	0.0489316	0.0287579	1.10269	1.06244	1.36635	1.67251	1.91224	2.03002	0.110374	0.0901183	0.0889298	0.0632624	0.0511877	0.0470207	0.0458677	3.17488	4.72013	6.83884	7.11365	6.83199	8.32659
Ascorbic acid	0.01359	0.0173234	0.0183495	0.0194469	0.0195662	0.0254057	1.01418	1.03358	1.40667	1.78231	1.87882	1.93049	0.0800114	0.0562996	0.0592937	0.0391933	0.0308673	0.0251437	0.0768826	2.95815	4.32312	5.89227	6.10582	5.909	7.12593
Phentolamine	0.0106996	0.0160373	0.0165236	0.0159622	0.0154888	0.0138806	0.745958	0.929201	1.54599	1.92822	2.0796	1.95846	0.0688652	0.0375035	0.0425399	0.0378514	0.0198564	0.0163025	0.0570372	3.78533	4.79734	5.99502	5.83363	5.65943	7.33241
Quinpirole	0.0130825	0.0151685	0.0190429	0.0179884	0.0156972	0.0230533	1.38914	1.28457	1.34292	1.43307	1.54719	1.52552	0.0619845	0.0651206	0.0538564	0.0449563	0.0270807	0.0230497	0.0402744	2.61735	3.24676	4.29669	4.48212	4.28249	5.23092
Mianserin	0.0102133	0.0186372	0.0187464	0.0152653	0.0136544	0.012868	0.631599	0.561348	0.906624	1.15128	1.37017	1.46375	0.0752056	0.046183	0.0449752	0.0296281	0.0240411	0.0174003	0.0333329	1.93814	2.70111	3.85215	4.07904	3.86032	5.16461
Wild type	0.0195739	0.0209783	0.0202113	0.0217307	0.0231245	0.0236009	1.09807	1.16245	1.38991	1.62979	1.81444	1.92524	0.086878	0.0773098	0.0607618	0.0447347	0.0388473	0.0326	0.0496373	3.23896	3.94613	5.05735	5.20138	4.95899	6.06496
