# Supplementary material for: Comprehensive analysis of locomotion dynamics in the protochordate Ciona intestinalis reveals how neuromodulators flexibly shape its behavioral repertoire
Source: PLoS Biol. 2022 Aug 4;20(8):e3001744. doi: 10.1371/journal.pbio.3001744 (PMC9352054; doi:10.1371/journal.pbio.3001744)
Supplement: S12 Table — (XLSX) [file pbio.3001744.s032.xlsx]

## Sheet: S12 Table
	Wild type		Phentolamine		Fluoxetine		Mianserin		Imiparmine		Chlorpromazine		Methiothepin		Clomipramine		Paroxetine		Alpha-methyl serotonin		Serotonin		Ascorbic acid		Dopamine		Quinpirole		Raclopride
	test-stat	pval	test-stat	pval	test-stat	pval	test-stat	pval	test-stat	pval	test-stat	pval	test-stat	pval	test-stat	pval	test-stat	pval	test-stat	pval	test-stat	pval	test-stat	pval	test-stat	pval	test-stat	pval	test-stat	pval
cN	0.7125	0	0.872476	0	0.851905	0	0.948547	0	0.850819	0	0.833103	0	0.82956	0	0.818026	0	0.646755	0	0.834655	0	0.890464	0	0.889175	0	0.862095	0	0.810568	0	0.898835	0
sN	0.412913	0	0.422028	0	0.534358	0	0.505372	0	0.451646	0	0.590824	0	0.266217	0	0.53726	0	0.368947	0	0.564947	0	0.492199	0	0.51936	0	0.482284	0	0.473523	0	0.72888	0
cTB	0.930198	0	0.935111	0	0.966761	0	0.972379	0	0.860741	0	0.954846	0	0.939116	0	0.884507	0	0.979461	0	0.935005	0	0.911389	0	0.940372	0	0.975801	0	0.646306	0	0.893947	0
sTB	0.436288	0	0.4156	0	0.45705	0	0.401483	0	0.356468	0	0.542459	0	0.315342	0	0.447542	0	0.384522	0	0.528869	0	0.506505	0	0.450447	0	0.448092	0	0.435458	0	0.7404	0
cTprM	0.932079	0	0.90697	0	0.828081	0	0.962208	0	0.922994	0	0.979067	0	0.821442	0	0.892704	0	0.919953	0	0.905482	0	0.863247	0	0.885004	0	0.930102	0	0.448631	0	0.971483	0
sTprM	0.415581	0	0.392293	0	0.406708	0	0.357624	0	0.302197	0	0.495507	0	0.344597	0	0.392196	0	0.357266	0	0.476356	0	0.470734	0	0.40989	0	0.414181	0	0.39368	0	0.71583	0
cTM	0.765364	0	0.904348	0	0.714624	0	0.913289	0	0.904219	0	0.916534	0	0.85564	0	0.910605	0	0.912752	0	0.862342	0	0.913375	0	0.870937	0	0.888325	0	0.532491	0	0.978134	0
sTM	0.410081	0	0.391082	0	0.399094	0	0.357726	0	0.294256	0	0.4795	0	0.333662	0	0.391997	0	0.349332	0	0.465569	0	0.461057	0	0.403891	0	0.411116	0	0.386334	0	0.703255	0
cTpoM	0.626886	0	0.876449	0	0.771314	0	0.829461	0	0.81633	0	0.748842	0	0.806777	0	0.937142	0	0.838363	0	0.744797	0	0.817947	0	0.875881	0	0.886311	0	0.617989	0	0.980475	0
sTpoM	0.396593	0	0.393156	0	0.397826	0	0.35584	0	0.297673	0	0.478461	0	0.31766	0	0.40443	0	0.340077	0	0.469084	0	0.462258	0	0.408352	0	0.418147	0	0.390254	0	0.680907	0
cTT	0.774897	0	0.916193	0	0.737657	0	0.865745	0	0.780014	0	0.903711	0	0.812739	0	0.941673	0	0.704027	0	0.84562	0	0.814804	0	0.751086	0	0.86716	0	0.716842	0	0.830617	0
sTT	0.391829	0	0.381742	0	0.377192	0	0.357327	0	0.284376	0	0.482311	0	0.308454	0	0.386868	0	0.312456	0	0.460439	0	0.42709	0	0.39849	0	0.414866	0	0.371781	0	0.662721	0
rtaN	0.40458	0	0.31604	0	0.492362	0	0.2912	0	0.414892	0	0.407287	0	0.435192	0	0.439727	0	0.503886	0	0.463802	0	0.401397	0	0.348314	0	0.387822	0	0.415886	0	0.386325	0
rtaTB	0.440327	0	0.311094	0	0.356661	0	0.365369	0	0.517191	0	0.4208	0	0.514654	0	0.50092	0	0.503497	0	0.565646	0	0.457607	0	0.375547	0	0.409993	0	0.408273	0	0.478726	0
rtaTprM	0.597778	0	0.509993	0	0.455647	0	0.607126	0	0.65734	0	0.616416	0	0.577148	0	0.631351	0	0.619383	0	0.709056	0	0.559378	0	0.543353	0	0.538467	0	0.470323	0	0.653124	0
rtaTM	0.719169	0	0.641988	0	0.526578	0	0.729338	0	0.725564	0	0.782611	0	0.666853	0	0.739289	0	0.742244	0	0.816839	0	0.672786	0	0.678866	0	0.662499	0	0.531011	0	0.751598	0
rtaTpoM	0.793171	0	0.718915	0	0.598654	0	0.795905	0	0.777042	0	0.889071	0	0.752208	0	0.764625	0	0.799109	0	0.895491	0	0.781289	0	0.746379	0	0.746843	0	0.559543	0	0.820694	0
rtaTT	0.832894	0	0.718214	0	0.720492	0	0.827538	0	0.845882	0	0.922444	0	0.759765	0	0.795853	0	0.84074	0	0.934127	0	0.825733	0	0.789874	0	0.788697	0	0.633676	0	0.870697	0
EC1	0.926553	0	0.892823	0	0.903603	0	0.97849	0	0.88551	0	0.962305	0	0.911557	0	0.946112	0	0.952309	0	0.959223	0	0.956467	0	0.847146	0	0.955806	0	0.650618	0	0.954403	0
EC2	0.713833	0	0.966002	0	0.788162	0	0.947112	0	0.878351	0	0.916313	0	0.832502	0	0.814883	0	0.882518	0	0.866709	0	0.862069	0	0.89805	0	0.904258	0	0.918446	0	0.974167	0
EC3	0.872604	0	0.886742	0	0.883569	0	0.925554	0	0.886765	0	0.911085	0	0.875147	0	0.892933	0	0.82	0	0.924576	0	0.882856	0	0.87195	0	0.878457	0	0.828916	0	0.966093	0
EC4	0.855648	0	0.904465	0	0.835598	0	0.909171	0	0.919525	0	0.925426	0	0.916487	0	0.877938	0	0.934436	0	0.8083	0	0.934996	0	0.944583	0	0.934728	0	0.79592	0	0.977914	0
EC5	0.760899	0	0.92226	0	0.912758	0	0.964728	0	0.916794	0	0.938312	0	0.915654	0	0.940948	0	0.9581	0	0.82212	0	0.910615	0	0.942634	0	0.960367	0	0.789854	0	0.966779	0
EC6	0.661875	0	0.957098	0	0.862808	0	0.931424	0	0.766359	0	0.811326	0	0.854126	0	0.848508	0	0.902496	0	0.816543	0	0.876749	0	0.864337	0	0.875091	0	0.674134	0	0.900582	0
Quirkiness	0.402894	0	0.417299	0	0.215733	0	0.532197	0	0.335937	0	0.538309	0	0.348387	0	0.418593	0	0.732423	0	0.520513	0	0.346109	0	0.321635	0	0.428679	0	0.25851	0	0.653702	0
