# Supplementary material for: Comprehensive analysis of locomotion dynamics in the protochordate Ciona intestinalis reveals how neuromodulators flexibly shape its behavioral repertoire
Source: PLoS Biol. 2022 Aug 4;20(8):e3001744. doi: 10.1371/journal.pbio.3001744 (PMC9352054; doi:10.1371/journal.pbio.3001744)
Supplement: S13 Table — (XLSX) [file pbio.3001744.s033.xlsx]

## Sheet: S13 Table
drug	cN	cTB	cTprM	cTM	cTpoM	cTT	rtN	rtTB	rtTprM	rtTM	rtTpoM	rtTT	EC1	EC2	EC3	EC4	EC5	EC6	Quirkiness	sN	sTB	sTprM	sTM	sTpoM	sTT
Raclopride	0	0	0	0	0	0	0	6.67954e-32	0	0	0	0	0	0	0	5.72506e-279	1.60923e-129	0	0	0	0	0	0	0	0
Paroxetine	2.45965e-40	0	0	0	0	0	0	0	0	0	0	0	0	0	8.24046e-157	0	0	0	0	0.813291	5.48565e-75	1.07455e-107	1.19745e-138	7.69937e-120	2.36243e-125
Fluoxetine	0	0	1.6799e-206	0	0	0	0	0	0	0	0	0	0	0	0	0	0	1.82377e-222	0	0	0	3.04863e-236	4.93969e-288	0	5.25429e-247
Methiothepin	0	0	0	0	0	0	0	0	0	0	1.67018e-175	0	0	0	0	0	0	8.94278e-160	3.66624e-82	0	0	0	0	0	0
Clomipramine	0	0	2.36586e-85	0.541402	0	4.25795e-204	0	0	0	0	0	0	0	0	0	0	0	0	0	3.99544e-76	2.04241e-57	3.56243e-06	7.51852e-35	1.87494e-197	0
Serotonin	0	0	0	1.7103e-09	0	3.14226e-158	0	0	0	0	0	0	0	2.49173e-99	0	0	0	0	0	0.0752983	0.000307092	0.00148562	8.96582e-24	2.22222e-115	3.06512e-269
Alpha-methylserotonin	6.8461e-73	0	0	1.44907e-53	2.41951e-60	0	1.91498e-58	9.76556e-28	0	0	0	1.62271e-195	1.76053e-198	0	0	4.82715e-10	0	0	0	3.70862e-12	8.26651e-45	5.95553e-164	4.38436e-261	0	0
Dopamine	0	0	0	0	0	0	0	0	0	0	2.59209e-40	1.33475e-130	0	0	0	0	0	0	0	0	0	0	0	0	4.76366e-260
Imipramine	0	0	0	0	0.00605398	0	0	0	0	0	9.31736e-294	1.70298e-12	0	6.95498e-171	0	0	8.08338e-82	0	0	0	0	0	0	0	0
Chlorpromazine	0	0	2.92105e-24	6.71289e-169	0	8.69284e-47	0	0	0	0	0	0	2.53499e-268	0	1.1598e-71	0	0	0	0	0	0	0	0	0	0
Ascorbic acid	6.29017e-29	0	9.99949e-238	4.24474e-28	0	0	0	0	3.90396e-66	9.04775e-164	2.74086e-67	0	0	0	7.2706e-07	0	0	0	0	3.29867e-37	1.1303e-63	3.03938e-45	2.66513e-111	1.11349e-34	1.6795e-174
Phentolamine	0	0	0	0	4.47372e-55	1.11394e-88	0	0	0	0	1.8083e-12	1.07802e-47	0	3.17864e-140	0	1.05677e-37	0	2.04848e-303	0	0	0	0	0	0	0
Quinpirole	0	3.70513e-50	4.35967e-17	1.23668e-153	0	0	0	3.66355e-281	0	0	0	0	0	0	4.43318e-116	4.06702e-41	0	2.84381e-134	0	8.31935e-30	2.74749e-29	2.34598e-21	5.24292e-17	6.00004e-06	7.02475e-15
Mianserin	0	0	0	1.16158e-307	0	0	0	5.26152e-253	0	0	1.09293e-111	1.65566e-21	0	0	9.6279e-180	3.87729e-231	4.24713e-53	0	2.8793e-206	0	0	0	0	0	2.42468e-240
