# Supplementary material for: Comprehensive analysis of locomotion dynamics in the protochordate Ciona intestinalis reveals how neuromodulators flexibly shape its behavioral repertoire
Source: PLoS Biol. 2022 Aug 4;20(8):e3001744. doi: 10.1371/journal.pbio.3001744 (PMC9352054; doi:10.1371/journal.pbio.3001744)
Supplement: S15 Table — (XLSX) [file pbio.3001744.s035.xlsx]

## Sheet: S15 Table
drug	cN	cTB	cTprM	cTM	cTpoM	cTT	rtN	rtTB	rtTprM	rtTM	rtTpoM	rtTT	EC1	EC2	EC3	EC4	EC5	EC6	Quirkiness	sN	sTB	sTprM	sTM	sTpoM	sTT
Raclopride	0	0	0	0	0	0	1	3.33977e-32	0	0	0	0	0	1	1	1	1	1	0	1	1	1	1	1	1
Paroxetine	1	1	1	1	1	0	0	0	1	1	1	1	1	1	1	1	0	1	0	0.593355	2.74282e-75	5.37276e-108	5.98723e-139	3.84969e-120	1.18122e-125
Fluoxetine	0	0	8.39951e-207	0	0	0	0	0	0	0	0	0	0	0	1	1	0	9.11885e-223	1	0	0	1.52432e-236	2.46984e-288	0	2.62715e-247
Methiothepin	1	1	1	1	1	0	1	1	1	1	1	1	1	1	1	0	1	1	1.83312e-82	0	0	0	0	0	0
Clomipramine	1	1	1	0.729299	0	1	1	1	1	1	1	1	1	1	1	0	1	0	1	1	1	0.999998	3.75926e-35	9.37471e-198	0
Serotonin	1	0	0	8.55152e-10	0	1	1	1	1	1	1	1	0	1.24587e-99	1	0	1	0	1	0.962351	0.999846	0.999257	4.48291e-24	1.11111e-115	1.53256e-269
Alpha-methylserotonin	3.42305e-73	0	0	1	1	1	1	4.88278e-28	0	0	0	8.11357e-196	8.80267e-199	0	0	1	1	1	0	1	1	1	1	1	1
Dopamine	0	0	0	0	0	0	0	0	0	0	1.29604e-40	6.67376e-131	0	1	1	0	0	1	0	0	0	0	0	0	2.38183e-260
Imipramine	1	1	1	1	0.996973	0	1	1	1	1	1	8.51489e-13	1	3.47749e-171	1	0	1	0	0	0	0	0	0	0	0
Chlorpromazine	1	1	1	1	1	1	1	1	1	1	1	1	1	0	1	1	1	0	0	1	1	1	1	1	1
Ascorbic acid	1	0	4.99974e-238	2.12237e-28	1	1	1	1	1	1	1	1	0	0	1	1	1	0	1	1.64934e-37	5.65151e-64	1.51969e-45	1.33256e-111	5.56744e-35	8.39751e-175
Phentolamine	1	1	1	1	1	1	0	1	1	1	9.04151e-13	1	1	1	1	5.28387e-38	0	1.02424e-303	1	1	1	1	1	1	1
Quinpirole	0	1.85256e-50	2.17984e-17	6.18338e-154	0	0	0	1.83178e-281	0	0	0	0	0	1	1	2.03351e-41	0	1	1	4.15968e-30	1.37374e-29	1.17299e-21	2.62146e-17	3.00002e-06	3.51238e-15
Mianserin	0	0	0	5.80791e-308	0	1	1	2.63076e-253	0	0	5.46466e-112	1	0	0	4.81395e-180	1	2.12356e-53	0	1	0	0	0	0	0	1.21234e-240
