# Supplementary material for: Comprehensive analysis of locomotion dynamics in the protochordate Ciona intestinalis reveals how neuromodulators flexibly shape its behavioral repertoire
Source: PLoS Biol. 2022 Aug 4;20(8):e3001744. doi: 10.1371/journal.pbio.3001744 (PMC9352054; doi:10.1371/journal.pbio.3001744)
Supplement: S17 Table — Dopamine is compared to ascorbic acid in which it was dissolved. (XLSX) [file pbio.3001744.s037.xlsx]

## Sheet: S17 Table
Motif
		Phentolamine	Fluoxetine	Mianserin	Imipramine	Chlorpromazine	Methiothepin	Clomipramine	Paroxetine	Alpha-methylserotonin	Serotonin	Ascorbic acid	Dopamine	Quinpirole	Raclopride
A1		1.55435	-9.70743	11.9027	20.0766	-26.5362	21.3083	21.9148	10.9827	-12.3867	-1.09362	41.8304	-20.4517	14.8639	-77.954
B1		7.65888	-22.0215	3.07472	13.4956	-28.5533	7.36652	10.4796	5.99025	-10.1818	-18.5007	20.8623	-17.4957	-29.6517	-73.6318
C1		28.7852	-21.884	9.57827	0.521917	-14.8477	24.1395	26.9989	-8.35904	16.7965	-14.0299	19.0201	3.57174	34.2619	-74.5451
D1		22.635	-24.8396	-12.6419	24.3524	-6.36528	0.65241	17.9266	-18.2722	-12.096	0.486158	10.8976	-7.06146	-40.077	-72.9973
E1		43.1258	56.5888	23.0486	-62.6846	77.6322	-45.5575	-42.3179	13.7395	0.202278	38.0554	-44.601	51.5768	16.0983	4.05299
F1		-1.49605	-12.5163	17.6479	3.16929	-22.4942	26.6288	14.3176	-17.7318	12.2333	-9.70286	5.75308	-1.56102	9.64702	-72.5043
G1		-70.2366	-41.6277	-11.9764	16.4284	-36.6803	-19.9138	-63.7767	54.7148	-14.6632	-30.0485	-35.9648	-1.62212	-68.1313	47.6937
H1		22.1023	32.7243	-1.95799	-52.3555	80.1923	-40.6791	-46.2276	-5.13815	-5.42192	-10.6781	-43.1001	51.7015	-5.78275	-29.8481
I1		-52.1865	13.7681	-3.27898	44.9212	-38.8935	1.99222	-26.929	62.8924	-5.91871	5.2992	-33.4509	1.39844	-47.0198	-14.7092
J1		-5.02875	-9.9195	-15.4349	60.5021	-25.1291	23.7261	-9.052	5.48636	-41.0607	54.5528	3.00825	15.7963	32.828	-33.6954
K1		47.809	-33.1367	10.4341	27.6746	-23.8454	46.1204	30.913	0.933634	-20.8825	29.7645	37.7828	-2.20176	11.2142	-72.2171
L1		-16.6082	119.468	-43.0666	-62.1723	29.8097	-41.9768	-46.3306	-47.4607	38.2491	12.2504	-49.7435	10.6751	27.6621	0.502558
M1		-13.4441	-96.0705	-80.7074	-16.4726	96.6903	-65.9501	79.4897	-78.127	59.4589	-33.3693	34.5023	4.70679	-25.3106	751.635
N1		14.8613	74.8298	9.60052	-59.2964	41.5036	-27.6861	-10.5657	-16.4831	0.344591	-11.2061	-53.3541	65.4171	-19.2857	-26.9266
O1		-53.2881	45.5294	48.9241	-13.3572	-20.8397	11.508	-25.3677	38.5112	-6.14666	5.80182	10.7405	-20.5743	64.9836	-53.1723
	Unit=%
