# Supplementary material for: Comprehensive analysis of locomotion dynamics in the protochordate Ciona intestinalis reveals how neuromodulators flexibly shape its behavioral repertoire
Source: PLoS Biol. 2022 Aug 4;20(8):e3001744. doi: 10.1371/journal.pbio.3001744 (PMC9352054; doi:10.1371/journal.pbio.3001744)
Supplement: S18 Table — (XLSX) [file pbio.3001744.s038.xlsx]

## Sheet: S18 Table
Motif
	Wild type	Phentolamine	Fluoxetine	Mianserin	Imipramine	Chlorpromazine	Methiothepin	Clomipramine	Paroxetine	Alpha-methylserotonin	Serotonin	Ascorbic acid	Dopamine	Quinpirole	Raclopride
a5	7.07284	6.88836	3.97554	10.3524	8.44907	5.19713	9.62963	9.06863	7.97101	5.51839	7.90646	8.10811	10.2665	10.2467	0.883002
b5	7.07284	3.80048	7.95107	8.81057	11.9213	8.06452	9.31217	10.2941	9.27536	3.01003	8.46325	8.62786	9.08193	10.8159	1.3245
c5	5.96848	1.66271	1.52905	1.76211	5.09259	10.0358	3.59788	4.77941	4.34783	6.02007	4.78842	5.92516	7.1076	2.27704	30.6843
d5	7.59399	7.83848	12.5382	7.26872	2.31481	6.63082	2.85714	3.92157	4.92754	5.51839	5.67929	3.43035	6.31787	4.55408	6.18102
e5	6.66336	12.3515	4.89297	8.37004	8.33333	6.63082	9.52381	7.59804	10.5797	7.19064	6.57016	11.1227	9.37808	11.9545	0.883002
f5	5.68309	2.13777	3.97554	3.74449	11.8056	4.30108	5.60847	2.57353	5.36232	4.68227	6.12472	4.05405	2.3692	2.65655	19.6468
g5	4.46706	3.08789	4.58716	3.30396	9.60648	2.86738	6.98413	5.14706	7.3913	5.51839	5.902	3.43035	3.84995	4.36433	5.73951
h5	6.48964	5.46318	10.3976	4.62555	2.31481	11.4695	7.93651	4.77941	4.78261	11.3712	5.79065	5.09356	4.44225	7.40038	7.94702
i5	6.71299	5.22565	9.78593	5.50661	11.5741	7.8853	9.52381	9.43627	7.3913	3.51171	11.3586	7.79626	6.91017	6.26186	0.883002
j5	3.46197	6.4133	5.19878	3.30396	0.694444	6.98925	4.02116	1.96078	5.7971	2.84281	3.89755	1.6632	2.66535	2.65655	1.10375
k5	9.30637	9.26366	7.33945	13.6564	3.35648	8.06452	2.32804	4.65686	7.68116	11.3712	10.9131	5.61331	6.71273	4.55408	8.38852
l5	7.78012	7.83848	10.3976	6.1674	2.77778	4.12186	4.86772	6.7402	5.50725	12.2074	4.5657	5.30146	6.41658	6.26186	7.94702
m5	6.86189	11.8765	3.66972	13.4361	8.7963	5.91398	10.1587	10.7843	6.23188	6.18729	5.23385	10.395	10.7601	13.093	0.883002
n5	7.65604	8.31354	11.315	0.881057	2.08333	4.6595	2.22222	4.77941	2.75362	10.3679	8.57461	4.158	3.25765	3.22581	5.96026
o5	7.20933	7.83848	2.44648	8.81057	10.8796	7.16846	11.4286	13.4804	10	4.68227	4.23163	15.2807	10.464	9.67742	1.54525
	Unit=%
