# Supplementary material for: Comprehensive analysis of locomotion dynamics in the protochordate Ciona intestinalis reveals how neuromodulators flexibly shape its behavioral repertoire
Source: PLoS Biol. 2022 Aug 4;20(8):e3001744. doi: 10.1371/journal.pbio.3001744 (PMC9352054; doi:10.1371/journal.pbio.3001744)
Supplement: S20 Table — (XLSX) [file pbio.3001744.s040.xlsx]

## Sheet: S20 Table
	EC1	EC2	EC3	EC4	EC5	EC6	Quirkiness
α	0.898443	0.326974	0.58693	0.493594	0.475355	0.294482	0.998826
β	0.913387	0.324832	0.588722	0.493986	0.475502	0.294342	0.839022
γ	0.901013	0.322169	0.58832	0.494201	0.476443	0.295502	0.966673
δ	0.898201	0.327651	0.586573	0.493875	0.475211	0.294576	0.963439
ε	0.900064	0.326502	0.587347	0.493452	0.475301	0.294388	0.999333
ζ	0.904849	0.327163	0.587498	0.494123	0.475154	0.29433	0.983726
η	0.89722	0.326591	0.587186	0.493524	0.475316	0.294537	0.939998
θ	0.895886	0.326645	0.586953	0.493543	0.475548	0.29438	0.992219
ι	0.901862	0.326371	0.587021	0.493466	0.47524	0.294201	0.996222
κ	0.899233	0.326765	0.588895	0.493932	0.475304	0.294398	0.996206
