# Supplementary material for: Comprehensive analysis of locomotion dynamics in the protochordate Ciona intestinalis reveals how neuromodulators flexibly shape its behavioral repertoire
Source: PLoS Biol. 2022 Aug 4;20(8):e3001744. doi: 10.1371/journal.pbio.3001744 (PMC9352054; doi:10.1371/journal.pbio.3001744)
Supplement: S21 Table — (XLSX) [file pbio.3001744.s041.xlsx]

## Sheet: S21 Table
	EC1	EC2	EC3	EC4	EC5	EC6	Quirkiness
α	6.36602e-07	1.22498e-05	6.40982e-06	6.08134e-07	1.23304e-06	3.79605e-07	6.09406e-07
β	2.21023e-05	3.37436e-05	2.94124e-05	6.03245e-06	4.87347e-06	2.04452e-06	0.0222967
γ	0.000121432	0.00047263	0.000204645	1.99714e-05	3.75943e-05	2.17637e-05	0.0015565
δ	6.5077e-05	1.61559e-05	6.44044e-06	1.76838e-06	3.05948e-06	7.99908e-07	0.000159066
ε	4.51205e-07	9.20709e-06	5.6489e-06	5.28669e-07	9.76869e-07	3.51481e-07	1.7076e-07
ζ	2.25535e-06	1.96527e-05	1.05559e-05	2.24548e-06	4.05062e-06	1.02889e-06	5.71989e-05
η	8.15245e-05	4.72363e-05	7.09854e-05	1.09465e-05	5.04107e-06	1.86885e-06	0.00429478
θ	1.37441e-06	9.28411e-06	6.0175e-06	9.15624e-07	1.16555e-06	4.75631e-07	1.64227e-05
ι	7.57475e-07	8.20549e-06	6.40638e-06	7.95553e-07	9.39939e-07	3.75075e-07	3.48589e-06
κ	6.83694e-06	0.000120183	6.32574e-05	3.37754e-06	5.82053e-06	2.16846e-06	7.51399e-06
