# Supplementary material for: Comprehensive analysis of locomotion dynamics in the protochordate Ciona intestinalis reveals how neuromodulators flexibly shape its behavioral repertoire
Source: PLoS Biol. 2022 Aug 4;20(8):e3001744. doi: 10.1371/journal.pbio.3001744 (PMC9352054; doi:10.1371/journal.pbio.3001744)
Supplement: S22 Table — (XLSX) [file pbio.3001744.s042.xlsx]

## Sheet: S22 Table
	α	β	γ	δ	ε	ζ	η	θ	ι	κ
α	0.991781	0.000122156	0.000204327	2.61401e-62	0.0022905	4.88338e-05	0.0009091	0.000822036	0.000119017	0.00370347
β	1.02954e-05	0.926173	0.0191915	0.000289469	1.84337e-05	0.00602169	0.0476159	1.33163e-06	0.000179568	0.000498502
γ	0.000318767	0.0114063	0.956143	0.00185572	0.000264661	0.00334487	0.0175347	0.000102649	0.00034221	0.00868754
δ	2.24269e-66	0.000272387	0.00180025	0.996246	1.51114e-06	0.000185062	0.000859257	0.0005225	3.20824e-109	0.00011341
ε	0.00161598	0.000204198	0.000139367	3.3127e-47	0.992791	6.3972e-05	0.000526716	4.88853e-05	0.000598583	0.00401094
ζ	1.50762e-05	0.0018267	0.00186485	0.000174107	0.000115257	0.990671	0.000832698	5.48852e-06	0.00174406	0.00275054
η	0.000404692	0.0176707	0.00942527	0.000506794	0.000207372	0.00144038	0.961577	0.00224229	0.000690078	0.00583535
θ	0.0017516	8.97344e-05	7.66972e-05	0.000349159	5.10994e-05	8.68891e-07	0.00137772	0.994249	8.49331e-06	0.00204522
ι	7.74558e-05	0.000482928	0.000151682	1.65449e-63	0.000995656	0.000626381	0.000525378	1.35138e-05	0.994811	0.00231635
κ	0.00434845	0.000331714	0.004723	6.8244e-05	0.00658388	0.00291834	0.00453859	0.00202627	0.00326881	0.971193
