# Supplementary material for: Comprehensive analysis of locomotion dynamics in the protochordate Ciona intestinalis reveals how neuromodulators flexibly shape its behavioral repertoire
Source: PLoS Biol. 2022 Aug 4;20(8):e3001744. doi: 10.1371/journal.pbio.3001744 (PMC9352054; doi:10.1371/journal.pbio.3001744)
Supplement: S23 Table — (XLSX) [file pbio.3001744.s043.xlsx]

## Sheet: S23 Table
State	Wild type	Phentolamine	Fluoxetine	Mianserin	Imipramine	Chlorpromazine	Methiothepin	Clomipramine	Paroxetine	Alpha-methylserotonin	Serotonin	Ascorbic acid	Dopamine	Quinpirole	Raclopride
α	12.0144	8.97997	31.519	13.89	2.70425	5.41236	9.27357	14.473	7.62835	7.88855	14.919	13.9611	9.82744	13.0276	10.2313
β	3.06901	4.66891	0.69681	4.57929	5.7234	0.719839	4.3326	1.98161	8.75826	14.4136	0.0802426	3.72801	0.244278	3.02408	6.54803
γ	4.74662	0.203036	9.7956	0.410327	11.8689	14.8862	6.6621	5.54174	7.63618	9.93264	5.06139	2.11298	1.36747	4.18056	5.03723
δ	7.45352	3.98989	3.4976	13.3755	6.12839	19.0855	0.386783	2.11664	10.7225	3.15825	3.09529	1.9417	6.68697	2.46854	4.10664
ε	16.2772	37.669	6.70099	20.7767	7.28397	7.0736	17.0036	16.4189	4.23449	9.25078	15.8833	33.9038	19.3624	5.87669	17.9172
ζ	10.515	22.4634	4.2308	9.13993	10.9675	16.2048	19.2272	14.0859	23.5143	1.31913	13.0492	11.1503	5.90834	9.12697	8.05302
η	9.95709	7.55157	3.23591	6.7073	8.74986	11.9241	9.2363	10.2793	8.40324	10.4243	12.001	8.51019	14.757	4.60093	27.0437
θ	10.0089	0.944811	5.76649	17.6917	7.96871	6.60201	4.42696	6.89487	5.24947	28.5988	10.7508	10.27	15.6815	29.2773	5.93425
ι	15.9043	13.1198	4.64501	9.57684	23.4999	8.7553	22.3297	20.39	14.8993	9.63429	11.4431	5.0655	12.6041	16.8143	1.72236
κ	10.0538	0.409533	29.9117	3.85243	15.1052	9.33633	7.12123	7.818	8.95394	5.37962	13.7166	9.35631	13.5605	11.6031	13.4063
	Unit=%
