# Supplementary material for: Comprehensive analysis of locomotion dynamics in the protochordate Ciona intestinalis reveals how neuromodulators flexibly shape its behavioral repertoire
Source: PLoS Biol. 2022 Aug 4;20(8):e3001744. doi: 10.1371/journal.pbio.3001744 (PMC9352054; doi:10.1371/journal.pbio.3001744)
Supplement: S24 Table — (XLSX) [file pbio.3001744.s044.xlsx]

## Sheet: S24 Table
State		Phentolamine	Fluoxetine	Mianserin	Imipramine	Chlorpromazine	Methiothepin	Clomipramine	Paroxetine	Alpha-methylserotonin	Serotonin	Ascorbic acid	Dopamine	Quinpirole	Raclopride
α		-25.2563	162.345	15.6117	-77.4915	-54.9509	-22.8126	20.4645	-36.5064	-34.3406	24.1766	16.2035	-29.6085	7.77773	-14.8412
β		52.1307	-77.2953	49.2103	86.4897	-76.545	41.1723	-35.4316	185.377	369.649	-97.3854	21.4727	-93.4475	-1.48581	113.359
γ		-95.7225	106.37	-91.3554	150.048	213.616	40.3545	16.7512	60.8761	109.257	6.6313	-55.4846	-35.2826	-13.5405	6.12246
δ		-46.4696	-53.0745	79.4521	-17.7786	156.061	-94.8107	-71.6021	43.858	-57.6274	-58.4721	-73.9492	244.387	-201.94	-44.9034
ε		131.422	-58.8321	27.6426	-55.2505	-56.543	4.46251	0.870712	-73.9852	-43.1673	-2.41999	108.29	-42.8904	-176.979	10.0756
ζ		113.631	-59.7643	-13.0776	4.30282	54.1109	82.8539	33.9593	123.625	-87.4549	24.1001	6.04168	-47.012	-15.2085	-23.4144
η		-24.1589	-67.5014	-32.6379	-12.1243	19.7545	-7.23896	3.23582	-15.6054	4.69254	20.5272	-14.5313	73.4033	-116.415	171.602
θ		-90.5603	-42.3866	76.7591	-20.3841	-34.0389	-55.77	-31.1129	-47.5522	185.732	7.41224	2.60839	52.6924	65.8133	-40.7106
ι		-17.5078	-70.7941	-39.7847	47.7575	-44.9503	40.4	28.2038	-6.3194	-39.4235	-28.0504	-68.1502	148.823	5.41165	-89.1705
κ		-95.9266	197.515	-61.682	50.2431	-7.13671	-29.169	-22.2387	-10.9402	-46.4919	36.4315	-6.93793	44.9347	13.3519	33.3447
	Unit=%
