# Supplementary material for: Comprehensive analysis of locomotion dynamics in the protochordate Ciona intestinalis reveals how neuromodulators flexibly shape its behavioral repertoire
Source: PLoS Biol. 2022 Aug 4;20(8):e3001744. doi: 10.1371/journal.pbio.3001744 (PMC9352054; doi:10.1371/journal.pbio.3001744)
Supplement: S25 Table — (XLSX) [file pbio.3001744.s045.xlsx]

## Sheet: S25 Table
Cluster	Wild type	Phentolamine	Fluoxetine	Mianserin	Imipramine	Chlorpromazine	Methiothepin	Clomipramine	Paroxetine	Alpha-methylserotonin	Serotonin	Ascorbic acid	Dopamine	Quinpirole	Raclopride
1	7.20712	9.07478	5.3417	5.56396	5.31426	12.2661	4.4918	8.44215	4.37618	10.8056	10.7606	9.23201	9.76816	6.52349	30.2995
2	87.3387	89.0921	91.1094	91.6093	89.3752	81.6183	92.3307	87.9111	91.8373	84.2145	85.8526	88.4856	87.9405	90.4946	62.1759
3	2.86401	1.64837	2.83987	1.85707	4.90748	5.64252	2.54117	2.11475	2.98696	3.91497	1.18562	1.65551	1.64648	2.25804	3.98409
4	0.697659	0.0425928	0.0374763	0.0568615	0.0228288	0.160544	0.0216858	0.0270094	0.0569088	0.324426	0.0485751	0.100878	0.0787901	0.137942	0.115935
5	1.65362	0.115479	0.597349	0.891032	0.374535	0.30113	0.608015	1.4847	0.629004	0.69966	1.69491	0.422417	0.554919	0.525115	3.40938
6	0.238888	0.026649	0.0741955	0.0217767	0.0057072	0.0114048	0.00664127	0.020298	0.113603	0.0408135	0.457738	0.103579	0.0111347	0.060788	0.0151447
