# Supplementary material for: Comprehensive analysis of locomotion dynamics in the protochordate Ciona intestinalis reveals how neuromodulators flexibly shape its behavioral repertoire
Source: PLoS Biol. 2022 Aug 4;20(8):e3001744. doi: 10.1371/journal.pbio.3001744 (PMC9352054; doi:10.1371/journal.pbio.3001744)
Supplement: S26 Table — (XLSX) [file pbio.3001744.s046.xlsx]

## Sheet: S26 Table
Cluster	Phentolamine	Fluoxetine	Mianserin	Imipramine	Chlorpromazine	Methiothepin	Clomipramine	Paroxetine	Alpha-methylserotonin	Serotonin	Ascorbic acid	Dopamine	Quinpirole	Raclopride
1	25.914	-25.8831	-22.7992	-26.2638	70.1936	-37.6755	17.1362	-39.2798	49.9293	49.3047	28.0956	5.80749	-9.48555	320.411
2	2.00762	4.31734	4.8897	2.33171	-6.54963	5.71567	0.655372	5.1508	-3.57707	-1.70156	1.31317	-0.61602	3.61343	-28.8106
3	-42.4455	-0.84278	-35.1583	71.3501	97.0147	-11.2724	-26.1611	4.29311	36.6957	-58.6028	-42.196	-0.54538	-21.158	39.109
4	-93.8949	-94.6283	-91.8497	-96.7278	-76.9882	-96.8916	-96.1286	-91.8429	-53.498	-93.0374	-85.5405	-21.8957	-80.2279	-83.3823
5	-93.0166	-63.8763	-46.1163	-77.3506	-81.7896	-63.2313	-10.2154	-61.962	-57.6892	2.49706	-74.455	31.3677	-68.2445	106.177
6	-88.8446	-68.9413	-90.8841	-97.6109	-95.2259	-97.2199	-91.5032	-52.4451	-82.9152	91.6119	-56.6413	-89.25	-74.5538	-93.6604
	Unit=%
