# Supplementary material for: Comprehensive analysis of locomotion dynamics in the protochordate Ciona intestinalis reveals how neuromodulators flexibly shape its behavioral repertoire
Source: PLoS Biol. 2022 Aug 4;20(8):e3001744. doi: 10.1371/journal.pbio.3001744 (PMC9352054; doi:10.1371/journal.pbio.3001744)
Supplement: S27 Table — (XLSX) [file pbio.3001744.s047.xlsx]

## Sheet: S27 Table
param	cN	cTB	cTprM	cTM	cTpoM	cTT	rtaN	rtaTB	rtaTprM	rtaTM	rtaTpoM	rtaTT	EC1	EC2	EC3	EC4	EC5	EC6	Quirkiness	sN	sTB	sTprM	sTM	sTpoM	sTT
Red	-0.00789206	-0.00393339	-0.00380259	0.00017368	-0.00410563	0.000225194	-0.00253869	-0.0522768	-0.0230775	-0.00023798	0.00469713	-0.020762	-0.00956942	0.0113643	-0.00782871	-0.00538971	0.0104862	0.00301906	0.00203631	-0.0291706	-0.0173666	-0.0162389	-0.0138461	-0.00236845	-0.0176528
Green	-0.000254848	-0.00021035	-0.0055009	-0.000464983	-0.00083996	-0.00180855	-0.0238294	-0.002007	-0.0127669	-0.020351	-0.0270472	-0.0224995	-0.00483297	0.00503188	-0.0106031	-0.00517258	0.000231832	-0.000682101	7.97566e-06	-0.0465547	-0.0284648	-0.0275909	-0.0243765	-0.0234599	-0.0196522
Blue	0.00309368	-0.00617226	-0.00422915	-0.00137581	5.06584e-05	-0.00772102	-0.0197224	0.0093383	-0.0138705	-0.0230433	-0.0319807	-0.103335	-0.00217096	0.0069041	0.00455979	-0.00828142	-0.000898628	0.00394407	0.00319611	-0.0576203	-0.0530184	-0.0618723	-0.0541309	-0.0570467	-0.051554
White	-0.00362037	0.00238058	-0.0132821	-0.00420856	0.0124816	0.00383571	-0.00998526	-0.0267028	-0.00143665	-0.0150841	-0.0199247	-0.0139427	-0.00083889	0.00789958	-0.0238872	-0.0164993	0.0135694	0.0240832	0.000686807	-0.109888	-0.133984	-0.12752	-0.13855	-0.109168	-0.0745639
