# Supplementary material for: Comprehensive analysis of locomotion dynamics in the protochordate Ciona intestinalis reveals how neuromodulators flexibly shape its behavioral repertoire
Source: PLoS Biol. 2022 Aug 4;20(8):e3001744. doi: 10.1371/journal.pbio.3001744 (PMC9352054; doi:10.1371/journal.pbio.3001744)
Supplement: S28 Table — (XLSX) [file pbio.3001744.s048.xlsx]

## Sheet: S28 Table
param	cN	cTB	cTprM	cTM	cTpoM	cTT	rtaN	rtaTB	rtaTprM	rtaTM	rtaTpoM	rtaTT	EC1	EC2	EC3	EC4	EC5	EC6	Quirkiness	sN	sTB	sTprM	sTM	sTpoM	sTT
Red	0.00212516	0.00166207	-0.00784113	-0.00236667	7.2722e-06	-0.00661423	-0.0304025	0.00710165	0.0396379	0.078947	0.0355337	0.0202216	-0.00875168	0.0343987	-0.00853327	-0.00552371	0.00168668	0.00965341	-0.000447401	0.116499	0.0887041	0.0635383	0.0648034	0.0818291	0.0620309
Green	0.011162	0.0135041	0.00196692	-0.00541713	0.00812998	0.0112305	-0.0161784	0.0226732	0.0399354	-0.00792536	-0.0234834	0.0340883	0.0256574	0.0070301	-0.00495742	-0.0268837	-0.0262252	0.000386506	-0.0121227	0.0564023	0.0483475	0.0330094	0.0314565	0.0391078	0.0159924
Blue	0.00567066	0.00269413	-0.00843051	0.0046954	-0.000609958	0.00110197	0.0163476	0.0172534	0.0054486	-0.00402336	-0.0190584	-0.0320022	0.00633177	0.00542945	-0.0232645	-0.0106513	0.00742222	0.0134251	-0.00702437	0.0435646	0.0596118	0.04376	0.0494849	0.0457564	0.0719395
White	-0.00271396	-0.00110057	0.0121336	-0.00215667	-0.0033882	-0.00326714	0.0331047	-0.0163786	0.0237003	0.0469837	0.0203748	0.0392225	0.00268603	0.0118031	0.0160119	0.00633492	-0.00381605	-0.0168355	-0.00367801	0.241583	0.302524	0.30452	0.320119	0.258995	0.130723
