# Supplementary material for: Comprehensive analysis of locomotion dynamics in the protochordate Ciona intestinalis reveals how neuromodulators flexibly shape its behavioral repertoire
Source: PLoS Biol. 2022 Aug 4;20(8):e3001744. doi: 10.1371/journal.pbio.3001744 (PMC9352054; doi:10.1371/journal.pbio.3001744)
Supplement: S29 Table — (XLSX) [file pbio.3001744.s049.xlsx]

## Sheet: S29 Table
stimuli_name	stim_stat	cN	cTB	cTprM	cTM	cTpoM	cTT	rtN	rtTB	rtTprM	rtTM	rtTpoM	rtTT	EC1	EC2	EC3	EC4	EC5	EC6	Quirkiness	sN	sTB	sTprM	sTM	sTpoM	sTT
blue	tONafter	0.00323542	0.00178325	0.00191583	0.0038627	0.00331519	-0.00311427	0.0956311	0.358357	0.336485	0.382618	0.436584	0.401166	0.0116568	-0.0120414	0.01498	0.00932948	0.00816664	9.12638e-05	0.982137	1.08015	1.16911	1.42033	1.41295	1.31496	1.54182
	tONbefore	0.00309786	0.00278394	0.00243539	0.00511895	0.00370866	-0.000634684	0.0533448	0.323769	0.317541	0.407916	0.457044	0.468197	0.0148591	-0.0170337	0.0132125	0.00943981	0.00672468	-0.00134849	0.978091	1.49615	1.93289	2.55938	2.58293	2.44843	2.98227
green	tONafter	0.00112754	0.0038282	0.00111881	0.0017709	-0.000497402	-0.00903073	-0.146012	-0.161425	-0.269879	-0.263089	-0.235795	-0.164344	-0.000901751	0.00685289	0.0162931	0.0124021	0.0126919	-0.00184159	0.980378	2.16577	2.51582	2.95035	3.08736	3.00592	3.62726
	tONbefore	0.00261535	0.00478957	0.00113574	0.00214673	0.000316907	-0.00722386	-0.124947	-0.17152	-0.272014	-0.250539	-0.232461	-0.179688	0.00359725	-0.00130446	0.0195126	0.0104725	0.010135	-0.00107304	0.97608	2.55008	3.11016	3.85548	3.94157	3.83135	4.72265
red	tONafter	-0.00115251	-0.00194768	-0.00310665	-0.000431924	-0.00251344	-0.00656655	-0.11741	-0.0862166	-0.0412543	-0.0415648	-0.0633118	-0.123535	-0.0136788	-0.00554859	0.02185	0.00445953	0.00755293	0.000249972	0.981293	1.77448	2.02704	2.52117	2.67423	2.51966	3.00863
	tONbefore	0.00122068	0.000678739	-0.00110024	0.000444929	-0.00146232	-0.00589975	-0.00220997	0.0818031	0.166115	-0.0713546	-0.0961945	-0.0446273	-0.00337994	-0.0098308	0.0266256	0.00196798	0.00654555	-0.000430986	0.977991	2.11416	2.56327	3.26246	3.42219	3.30109	4.08833
white	tONafter	0.00275026	0.00545709	0.0052834	0.00630519	0.0101814	0.00235794	-0.043428	-0.000988272	0.01752	0.0295548	0.0417612	0.0432962	0.0337401	-0.00773824	-0.00619079	0.00544645	0.0125106	0.00516765	0.966072	3.94861	4.94711	6.36837	6.46589	6.29716	7.94019
	tONbefore	0.00438652	0.00560122	0.00601631	0.0080068	0.0073575	0.00196424	0.00174739	0.0294902	0.0347664	0.0813843	0.120585	0.173075	0.034134	-0.0103682	0.000335975	0.00706634	0.0108303	-0.00154581	0.965626	4.39201	5.45417	6.98235	7.29391	6.99038	8.77098
