# Supplementary material for: Comprehensive analysis of locomotion dynamics in the protochordate Ciona intestinalis reveals how neuromodulators flexibly shape its behavioral repertoire
Source: PLoS Biol. 2022 Aug 4;20(8):e3001744. doi: 10.1371/journal.pbio.3001744 (PMC9352054; doi:10.1371/journal.pbio.3001744)
Supplement: S30 Table — (XLSX) [file pbio.3001744.s050.xlsx]

## Sheet: S30 Table
stimuli_name	stim_stat	cN	cTB	cTprM	cTM	cTpoM	cTT	rtN	rtTB	rtTprM	rtTM	rtTpoM	rtTT	EC1	EC2	EC3	EC4	EC5	EC6	Quirkiness	sN	sTB	sTprM	sTM	sTpoM	sTT
blue	tONafter	0.0164078	0.0186316	0.0126519	0.0108783	0.0128688	0.0143231	0.516167	1.29564	1.32182	1.32093	1.33797	1.37148	0.0655958	0.0602558	0.0378193	0.0313484	0.0258428	0.018519	0.058908	1.31457	1.84322	3.13801	3.1379	2.84923	4.25934
	tONbefore	0.016601	0.0187798	0.0160763	0.0166385	0.0169783	0.0211033	0.673776	1.37249	1.4164	1.51469	1.51038	1.56297	0.0750788	0.0666562	0.0523262	0.0366765	0.0290649	0.0229675	0.0591487	2.19406	3.45936	5.5159	5.63079	5.15737	6.97508
green	tONafter	0.0181369	0.0227234	0.0231731	0.0176088	0.0190417	0.0344783	1.16155	1.15607	1.49868	1.59022	1.57019	1.47497	0.0769387	0.0887183	0.0934846	0.07693	0.0696193	0.0601058	0.0535976	3.17567	4.01212	5.43746	5.83758	5.87519	7.68925
	tONbefore	0.0194417	0.0247943	0.0242626	0.020613	0.0214442	0.0326006	1.1975	1.31848	1.5907	1.64862	1.64866	1.58017	0.083876	0.0833558	0.0980479	0.073659	0.0713472	0.0591957	0.0578474	3.56729	4.89511	6.82959	7.12102	6.92736	9.0325
red	tONafter	0.0163399	0.0183283	0.0164167	0.014184	0.0138294	0.018044	1.20801	1.02792	1.95013	1.94717	1.95034	1.92834	0.0681563	0.0513465	0.0646932	0.0374789	0.0303623	0.0218978	0.0503626	2.57095	3.37995	5.04746	5.60226	5.17063	6.50693
	tONbefore	0.0179043	0.0198906	0.0192213	0.0189981	0.0164123	0.0190925	1.01642	0.999794	1.70312	2.0455	2.08161	1.94213	0.0772882	0.0592525	0.0715112	0.0421109	0.0334785	0.0249814	0.0633683	3.11969	4.30124	6.26332	6.7547	6.4669	8.2799
white	tONafter	0.0167419	0.0181848	0.0226003	0.028899	0.0277607	0.0300361	0.700966	0.853555	1.10016	1.30944	1.49304	1.59541	0.0872585	0.0721912	0.0791023	0.0584356	0.0352286	0.0356827	0.0773086	4.97562	6.30866	8.79624	9.2534	9.21278	11.9938
	tONbefore	0.0147803	0.0179786	0.0208595	0.0306564	0.0286471	0.0250336	0.706574	0.82033	1.14701	1.39191	1.58081	1.5932	0.0892253	0.0606302	0.0703695	0.062107	0.0376248	0.029968	0.077462	5.06577	6.33615	8.80454	9.28087	8.99468	11.7008
