# Supplementary material for: Comprehensive analysis of locomotion dynamics in the protochordate Ciona intestinalis reveals how neuromodulators flexibly shape its behavioral repertoire
Source: PLoS Biol. 2022 Aug 4;20(8):e3001744. doi: 10.1371/journal.pbio.3001744 (PMC9352054; doi:10.1371/journal.pbio.3001744)
Supplement: S32 Table — (XLSX) [file pbio.3001744.s052.xlsx]

## Sheet: S32 Table
stimuli_name	stim_stat	cN	cTB	cTprM	cTM	cTpoM	cTT	rtN	rtTB	rtTprM	rtTM	rtTpoM	rtTT	EC1	EC2	EC3	EC4	EC5	EC6	Quirkiness	sN	sTB	sTprM	sTM	sTpoM	sTT
blue	tOFFafter	0.0176808	0.0221588	0.0179491	0.0200843	0.020084	0.0184557	0.500481	0.789136	0.880331	1.05557	1.42567	1.57475	0.0905732	0.0567765	0.0524328	0.0416367	0.0334452	0.0182408	0.0799194	3.28105	4.41166	6.32587	6.90916	6.83661	8.54203
	tOFFbefore	0.0169981	0.0185955	0.0161103	0.0162809	0.0171496	0.0171506	0.439343	0.538147	0.696864	0.809232	1.25931	1.65337	0.0752783	0.0544484	0.0540366	0.0398477	0.0342805	0.0197393	0.0640134	2.88318	3.65919	5.26708	5.64902	5.404	7.14019
green	tOFFafter	0.0220417	0.0232864	0.0255998	0.0237172	0.0211284	0.0266832	1.38582	1.50671	1.49831	1.48105	1.54317	1.57373	0.102081	0.0731271	0.0904335	0.0575351	0.0441668	0.0259651	0.0782758	6.296	6.92827	8.94385	8.86698	7.63669	9.99661
	tOFFbefore	0.0179546	0.0210209	0.0220793	0.0216587	0.0189939	0.0201551	1.45234	1.45596	1.4478	1.47709	1.51576	1.58725	0.0930207	0.0709179	0.0744341	0.0485964	0.0363381	0.022078	0.0593896	4.81245	5.70737	7.63097	7.81305	7.10027	8.97278
red	tOFFafter	0.0163158	0.0207041	0.0241317	0.0258898	0.0214283	0.0191607	1.08831	1.65152	1.85291	1.99461	2.05002	2.04402	0.0992437	0.0723358	0.0690882	0.0508881	0.0369039	0.027684	0.0778144	3.78162	5.78081	7.9067	7.8401	6.85598	9.2411
	tOFFbefore	0.0153529	0.0176953	0.0195485	0.0205961	0.0184917	0.0201358	0.623264	0.68627	0.865553	1.00703	1.13432	1.18894	0.079576	0.0587285	0.0629761	0.0451956	0.0375343	0.0260871	0.0537671	2.83458	4.21404	6.12704	6.57767	5.7686	6.90348
white	tOFFafter	0.014616	0.0201228	0.0222637	0.0296285	0.0276272	0.0288377	0.898355	0.94615	1.49566	1.62994	1.74972	1.74015	0.0987732	0.0638794	0.0684604	0.0586144	0.0375415	0.0301483	0.0848177	5.05139	6.5213	9.06922	9.43261	9.01788	11.8545
	tOFFbefore	0.0138035	0.0174035	0.02148	0.0296546	0.0277409	0.0353826	0.8442	0.800832	1.04102	1.23665	1.4022	1.47866	0.0881542	0.0744712	0.0744769	0.0592805	0.0403331	0.0399053	0.0773289	4.72201	5.67573	7.90732	8.65487	8.47043	10.8028
