# Supplementary material for: Comprehensive analysis of locomotion dynamics in the protochordate Ciona intestinalis reveals how neuromodulators flexibly shape its behavioral repertoire
Source: PLoS Biol. 2022 Aug 4;20(8):e3001744. doi: 10.1371/journal.pbio.3001744 (PMC9352054; doi:10.1371/journal.pbio.3001744)
Supplement: S33 Table — (XLSX) [file pbio.3001744.s053.xlsx]

## Sheet: S33 Table
	Red-tON Before		Red-tON After		Red-tOFF Before		Red-tOFF After		Red-None		Blue-tON Before		Blue-tON After		Blue-tOFF Before		Blue-tOFF After		Blue-None		Green-tON Before		Green-tON After		Green-tOFF Before		Green-tOFF After		Green-None		White-tON Before		White-tON After		White-tOFF Before		White-tOFF After		White-None
	test-stat	pval	test-stat	pval	test-stat	pval	test-stat	pval	test-stat	pval	test-stat	pval	test-stat	pval	test-stat	pval	test-stat	pval	test-stat	pval	test-stat	pval	test-stat	pval	test-stat	pval	test-stat	pval	test-stat	pval	test-stat	pval	test-stat	pval	test-stat	pval	test-stat	pval	test-stat	pval
cN	0.746693	0	0.857921	1.30867e-37	0.891182	0	0.932444	1.76137e-25	0.888044	0	0.954383	4.20331e-40	0.95514	1.21702e-21	0.821807	0	0.952659	5.34248e-19	0.916245	0	0.88948	0	0.923358	9.38191e-34	0.949225	4.79945e-42	0.946339	3.41698e-22	0.922264	0	0.930379	3.92364e-43	0.914189	2.07152e-25	0.905143	0	0.931362	1.51852e-23	0.912859	0
sN	0.611982	0	0.595831	0	0.592862	0	0.682212	0	0.640779	0	0.567595	0	0.586211	0	0.486161	0	0.582379	0	0.674763	0	0.669158	0	0.633476	0	0.609043	0	0.590496	0	0.643915	0	0.792342	0	0.749993	4.84542e-39	0.713465	0	0.801551	1.28207e-36	0.767792	0
cTB	0.93953	0	0.95804	1.97369e-22	0.984251	1.46751e-25	0.979168	6.50066e-14	0.973967	0	0.947013	2.03889e-42	0.935238	1.1104e-25	0.911761	0	0.936702	6.38263e-22	0.96733	0	0.858046	0	0.876284	1.50963e-40	0.981397	6.92312e-28	0.991059	1.54337e-07	0.954236	0	0.921974	5.60519e-45	0.913698	1.78541e-25	0.895661	0	0.948705	1.7296e-20	0.953288	0
sTB	0.56596	0	0.538325	0	0.514964	0	0.621055	0	0.589163	0	0.500537	0	0.461751	0	0.457675	0	0.5464	0	0.667409	0	0.626083	0	0.600078	0	0.607028	0	0.651601	0	0.646017	0	0.799719	0	0.754515	8.7854e-39	0.735047	0	0.813008	8.32616e-36	0.812212	0
cTprM	0.938795	0	0.937705	6.73612e-27	0.922101	0	0.937755	1.48871e-24	0.962394	0	0.949847	1.46814e-41	0.954964	1.10695e-21	0.855573	0	0.937099	7.4247e-22	0.970839	0	0.860957	0	0.861938	3.39394e-42	0.938519	4.2039e-45	0.972358	9.24414e-16	0.944623	0	0.954422	9.60898e-37	0.878084	1.50624e-29	0.878569	0	0.949017	1.9937e-20	0.928406	0
sTprM	0.517831	0	0.467644	0	0.460755	0	0.584408	0	0.546151	0	0.439705	0	0.349896	0	0.408176	0	0.513882	0	0.638338	0	0.578731	0	0.541517	0	0.563831	0	0.645558	0	0.594816	0	0.764342	0	0.719582	1.0957e-40	0.701475	0	0.775753	2.55939e-38	0.779903	0
cTM	0.876182	0	0.889978	4.36804e-34	0.871911	0	0.909421	5.96952e-29	0.913501	0	0.907115	0	0.955698	1.64562e-21	0.859082	0	0.912441	1.87819e-25	0.947767	0	0.854933	0	0.875091	1.08655e-40	0.906695	0	0.962337	1.30121e-18	0.93026	0	0.815616	0	0.855746	1.19727e-31	0.780179	0	0.867983	3.06118e-31	0.816526	0
sTM	0.512314	0	0.456089	0	0.455145	0	0.590818	0	0.538881	0	0.438311	0	0.360774	0	0.392298	0	0.506284	0	0.63487	0	0.572351	0	0.535021	0	0.550039	0	0.630488	0	0.575384	0	0.759989	0	0.706488	2.37478e-41	0.685906	0	0.77135	1.36134e-38	0.76696	0
cTpoM	0.861981	0	0.8408	3.09546e-39	0.874332	0	0.892128	3.95495e-31	0.908536	0	0.938141	7.00649e-45	0.944815	7.10568e-24	0.88587	0	0.929976	5.44503e-23	0.959349	0	0.786359	0	0.786334	0	0.884531	0	0.911731	8.42422e-28	0.887581	0	0.874054	0	0.944734	1.08463e-20	0.900007	0	0.916111	8.7715e-26	0.879245	0
sTpoM	0.525873	0	0.475545	0	0.460687	0	0.616727	0	0.550611	0	0.463971	0	0.38957	0	0.39589	0	0.50545	0	0.647949	0	0.577647	0	0.529226	0	0.539192	0	0.638971	0	0.570507	0	0.75847	0	0.70323	1.63728e-41	0.67975	0	0.762268	3.81709e-39	0.772769	0
cTT	0.935883	0	0.904008	2.79154e-32	0.867884	0	0.939805	3.52041e-24	0.90069	0	0.794062	0	0.904724	2.5124e-30	0.798464	0	0.907604	4.58379e-26	0.900405	0	0.724125	0	0.717448	0	0.869812	0	0.798117	1.3039e-38	0.817076	0	0.946571	4.45237e-39	0.827808	6.12029e-34	0.823847	0	0.934727	5.31133e-23	0.933852	0
sTT	0.53126	0	0.485576	0	0.466719	0	0.616165	0	0.552125	0	0.446927	0	0.336806	0	0.383088	0	0.508973	0	0.64543	0	0.567741	0	0.512886	0	0.511515	0	0.632805	0	0.561202	0	0.745563	0	0.696012	7.26994e-42	0.668418	0	0.756191	1.66594e-39	0.758995	0
rtaN	0.419171	0	0.437871	0	0.439092	0	0.409653	0	0.4573	0	0.378264	0	0.424753	0	0.465502	0	0.393039	0	0.378549	0	0.431612	0	0.453278	0	0.452351	0	0.472482	0	0.4499	0	0.388631	0	0.400102	0	0.368215	0	0.382943	0	0.411692	0
rtaTB	0.446962	0	0.439602	0	0.424423	0	0.506755	0	0.51093	0	0.491649	0	0.465736	0	0.504393	0	0.447179	0	0.488419	0	0.48034	0	0.461036	0	0.50005	0	0.558252	0	0.512615	0	0.426708	0	0.452298	0	0.403147	0	0.434977	0	0.453678	0
rtaTprM	0.632198	0	0.664593	0	0.628659	0	0.664776	0	0.680215	0	0.618214	0	0.589919	0	0.686137	0	0.681096	2.56157e-42	0.665919	0	0.631838	0	0.611972	0	0.652463	0	0.70429	3.22299e-44	0.663324	0	0.589958	0	0.619899	2.8026e-45	0.560149	0	0.622806	0	0.602239	0
rtaTM	0.749181	0	0.733555	0	0.782305	0	0.793634	5.99843e-40	0.807694	0	0.726802	0	0.675342	0	0.807204	0	0.813556	9.02697e-35	0.790719	0	0.732853	0	0.708702	0	0.781393	0	0.830845	3.82668e-36	0.779596	0	0.744907	0	0.767614	5.18478e-38	0.707812	0	0.7646	5.27116e-39	0.763502	0
rtaTpoM	0.791983	0	0.76796	7.00649e-45	0.856898	0	0.856126	6.66506e-35	0.876812	0	0.804651	0	0.752572	1.45735e-43	0.792204	0	0.844312	2.07511e-32	0.868042	0	0.7913	0	0.759053	0	0.859024	0	0.905397	1.23392e-28	0.849955	0	0.844827	0	0.855815	1.21413e-31	0.809547	0	0.863201	1.08206e-31	0.864888	0
rtaTT	0.799318	0	0.774428	1.96182e-44	0.877832	0	0.874234	4.11591e-33	0.893076	0	0.842573	0	0.801873	2.93774e-40	0.808003	0	0.864009	1.07585e-30	0.899835	0	0.82955	0	0.804241	0	0.885846	0	0.912619	1.11199e-27	0.884091	0	0.891225	0	0.902411	6.90182e-27	0.873376	0	0.912068	2.52504e-26	0.906465	0
EC1	0.933264	0	0.921208	9.29123e-30	0.948008	4.72798e-42	0.948163	1.50674e-22	0.972512	0	0.952648	1.13004e-40	0.955987	1.92668e-21	0.93414	1.01034e-42	0.95168	3.38318e-19	0.974139	0	0.937324	0	0.918522	1.38165e-34	0.964617	1.33122e-36	0.989096	9.76197e-09	0.971459	0	0.938926	4.2294e-41	0.931261	5.75745e-23	0.921253	1.26117e-44	0.962994	2.47875e-17	0.953266	0
EC2	0.895937	0	0.917234	2.23655e-30	0.901934	0	0.806869	5.39428e-39	0.932395	0	0.877914	0	0.829057	3.8765e-38	0.876093	0	0.937608	9.02349e-22	0.928848	0	0.849539	0	0.849117	1.48538e-43	0.955065	3.68728e-40	0.958569	1.52494e-19	0.91169	0	0.972498	8.01549e-30	0.954198	7.80247e-19	0.911759	0	0.972159	8.17009e-15	0.974636	0
EC3	0.887489	0	0.833691	7.19235e-40	0.908179	0	0.893618	5.93718e-31	0.923766	0	0.939086	1.26117e-44	0.982594	6.36385e-13	0.803242	0	0.879925	3.68422e-29	0.926715	0	0.855347	0	0.871835	4.48556e-41	0.953153	8.48752e-41	0.909918	4.81044e-28	0.911003	0	0.961558	2.51294e-34	0.891697	4.07393e-28	0.895831	0	0.970119	2.02693e-15	0.958836	0
EC4	0.896135	0	0.909147	1.44403e-31	0.931576	0	0.968113	1.15232e-17	0.957721	0	0.937388	4.2039e-45	0.956537	2.60563e-21	0.790183	0	0.909635	8.22888e-26	0.922889	0	0.704853	0	0.650119	0	0.9694	1.59226e-34	0.991467	2.8573e-07	0.811332	0	0.926482	5.46506e-44	0.925281	7.18791e-24	0.875534	0	0.907652	6.80864e-27	0.894126	0
EC5	0.946941	1.12104e-44	0.953463	1.46763e-23	0.954183	4.20475e-40	0.918249	1.03749e-27	0.971007	0	0.980868	5.22373e-28	0.988293	5.40436e-10	0.853685	0	0.991189	1.76865e-06	0.992229	0	0.612445	0	0.662358	0	0.981432	7.31038e-28	0.965491	8.84946e-18	0.687091	0	0.905146	0	0.915224	2.84038e-25	0.903892	0	0.94415	2.33673e-21	0.924849	0
EC6	0.923917	0	0.941408	3.54212e-26	0.913108	0	0.919218	1.43947e-27	0.944511	0	0.910564	0	0.984076	3.14816e-12	0.778854	0	0.959019	1.24739e-17	0.94114	0	0.482335	0	0.448667	0	0.903719	0	0.8864	6.69651e-31	0.563022	0	0.878047	0	0.908454	3.79109e-26	0.877654	0	0.868295	3.27981e-31	0.867123	0
Quirkiness	0.339899	0	0.370946	0	0.439867	0	0.488182	0	0.501323	0	0.337859	0	0.254418	0	0.286235	0	0.357132	0	0.459601	0	0.427625	0	0.36164	0	0.495974	0	0.492158	0	0.506214	0	0.459803	0	0.457442	0	0.381078	0	0.459311	0	0.479108	0
