# Supplementary material for: Comprehensive analysis of locomotion dynamics in the protochordate Ciona intestinalis reveals how neuromodulators flexibly shape its behavioral repertoire
Source: PLoS Biol. 2022 Aug 4;20(8):e3001744. doi: 10.1371/journal.pbio.3001744 (PMC9352054; doi:10.1371/journal.pbio.3001744)
Supplement: S34 Table — (XLSX) [file pbio.3001744.s054.xlsx]

## Sheet: S34 Table
stimuli_name	switch	cN	cTB	cTprM	cTM	cTpoM	cTT	rtN	rtTB	rtTprM	rtTM	rtTpoM	rtTT	EC1	EC2	EC3	EC4	EC5	EC6	Quirkiness	sN	sTB	sTprM	sTM	sTpoM	sTT
red	tON	6.45783e-08	3.31777e-05	0.0710327	0.000432966	0.000802451	0.414832	0.00038914	0.00310238	0.0127254	0.726264	0.0324572	0.39501	0.268747	0.0146739	1.92325e-14	0.586487	0.700035	3.23537e-06	0.0869324	0.00457339	0.00285981	0.0140721	0.04022	0.00377222	0.00323182
blue	tON	0.620069	0.0221258	0.0490923	0.074593	0.132176	6.04384e-09	0.0531788	0.00627578	0.0293809	0.021505	0.109336	0.0399633	0.000241841	0.302205	0.487475	0.0903877	0.169064	0.488406	0.0112901	7.81775e-06	5.65833e-09	1.47913e-14	4.1222e-16	1.30751e-11	4.24098e-16
green	tON	0.0236597	0.404496	0.0814206	0.0851103	0.0540337	0.09128	0.150933	1.79351e-05	0.00917879	0.208215	0.0126285	0.0183853	0.00298964	8.66471e-06	0.0525671	0.0183284	0.0380129	0.0107159	0.142228	1.45515e-07	0.000139652	0.000246761	1.06745e-06	2.67051e-05	6.73633e-07
white	tON	0.0709289	0.937148	0.0049161	1.0316e-06	0.00500255	0.100909	0.974908	0.614119	3.71183e-05	0.101231	0.0213526	1.38445e-09	0.668712	0.0392161	0.0059839	0.00205632	0.00513973	0.106727	0.0335206	0.000673696	0.00085534	7.20945e-06	2.04679e-05	0.000630132	2.509e-05
red	tOF	0.188329	0.845293	0.0435954	0.412492	0.00192128	0.00600001	0.675296	1.44902e-11	0.00146065	0.00789628	0.486696	4.50998e-09	0.000810273	0.00250481	0.386099	0.00160333	0.00375843	0.00120652	0.000964438	6.85887e-21	9.18599e-21	5.93124e-16	1.30881e-18	5.70642e-16	4.32103e-22
blue	tOF	0.00429765	0.00149587	0.0154493	0.131538	0.0719704	3.09723e-05	0.00203217	0.944659	2.29292e-08	0.00133766	0.630569	0.000258719	1.37108e-09	0.568813	0.424549	0.890674	0.00553622	0.369341	0.00235668	2.46536e-05	2.48725e-07	6.4835e-09	4.0982e-10	2.25557e-08	4.42006e-20
green	tOF	0.000670315	0.00482072	6.42287e-05	0.836865	0.615462	0.00440974	0.685715	0.235761	0.212498	1.32631e-13	0.000939861	0.251712	4.11697e-14	0.0673	0.0172649	0.977207	0.377235	0.158967	0.697959	2.25877e-05	2.80154e-06	6.94367e-06	1.35579e-05	8.43178e-05	0.00456606
white	tOF	0.144778	0.0105738	0.168764	0.00021647	0.244579	0.821799	0.00985091	0.76767	0.0105911	0.723941	0.323187	0.000114437	3.86262e-20	0.0121921	0.484611	0.00187074	0.0496277	0.00340459	0.111861	3.852e-10	7.9348e-14	5.09784e-13	5.42523e-10	4.39305e-14	1.22704e-11
