# Supplementary material for: Comprehensive analysis of locomotion dynamics in the protochordate Ciona intestinalis reveals how neuromodulators flexibly shape its behavioral repertoire
Source: PLoS Biol. 2022 Aug 4;20(8):e3001744. doi: 10.1371/journal.pbio.3001744 (PMC9352054; doi:10.1371/journal.pbio.3001744)
Supplement: S35 Table — (XLSX) [file pbio.3001744.s055.xlsx]

## Sheet: S35 Table
stimuli_name	switch	cN	cTB	cTprM	cTM	cTpoM	cTT	rtN	rtTB	rtTprM	rtTM	rtTpoM	rtTT	EC1	EC2	EC3	EC4	EC5	EC6	Quirkiness	sN	sTB	sTprM	sTM	sTpoM	sTT
red	tON	1	0.999983	0.964484	0.999784	0.999599	0.792587	0.999805	0.00155119	0.993637	0.363132	0.0162286	0.197505	0.134373	0.992663	1	0.70676	0.649986	0.999998	0.956535	0.997713	0.99857	0.992964	0.97989	0.998114	0.998384
blue	tON	0.310034	0.988937	0.975455	0.962705	0.933914	1	0.973411	0.00313789	0.0146905	0.989248	0.0546681	0.0199817	0.00012092	0.848901	0.243738	0.954807	0.91547	0.755801	0.994355	0.999996	1	1	1	1	1
green	tON	0.98817	0.797754	0.95929	0.957445	0.972984	0.954361	0.924534	8.96756e-06	0.995411	0.895894	0.00631423	0.990808	0.00149482	0.999996	0.973717	0.990836	0.980994	0.994642	0.928887	1	0.99993	0.999877	0.999999	0.999987	1
white	tON	0.964537	0.531433	0.997542	5.15802e-07	0.997499	0.0504547	0.512553	0.307059	0.999981	0.949386	0.0106763	6.92227e-10	0.665651	0.980393	0.997008	0.998972	0.99743	0.946638	0.98324	0.999663	0.999572	0.999996	0.99999	0.999685	0.999987
red	tOF	0.905838	0.577359	0.978203	0.206246	0.999039	0.997	0.662357	7.24511e-12	0.99927	0.996052	0.243348	2.25499e-09	0.999595	0.998748	0.19305	0.000801665	0.00187921	0.000603261	0.000482219	3.42943e-21	4.59299e-21	2.96562e-16	6.54407e-19	2.85321e-16	2.16051e-22
blue	tOF	0.00214883	0.000747935	0.00772466	0.0657691	0.964016	1.54862e-05	0.00101609	0.527678	1	0.999331	0.315284	0.00012936	1	0.284406	0.212275	0.55467	0.997232	0.184671	0.998822	1.23268e-05	1.24363e-07	3.24175e-09	2.0491e-10	1.12778e-08	2.21003e-20
green	tOF	0.000335158	0.00241036	0.999968	0.581573	0.692274	0.00220487	0.342857	0.117881	0.893753	1	0.99953	0.874147	1	0.966351	0.00863244	0.511402	0.811386	0.0794836	0.651025	1.12938e-05	1.40077e-06	3.47183e-06	6.77897e-06	4.21589e-05	0.00228303
white	tOF	0.927614	0.994713	0.915621	0.999892	0.877714	0.589108	0.995075	0.383835	0.00529555	0.638036	0.838411	0.999943	1	0.00609605	0.7577	0.000935369	0.0248138	0.0017023	0.0559303	1.926e-10	3.9674e-14	2.54892e-13	2.71261e-10	2.19653e-14	6.13522e-12
