# Supplementary material for: Comprehensive analysis of locomotion dynamics in the protochordate Ciona intestinalis reveals how neuromodulators flexibly shape its behavioral repertoire
Source: PLoS Biol. 2022 Aug 4;20(8):e3001744. doi: 10.1371/journal.pbio.3001744 (PMC9352054; doi:10.1371/journal.pbio.3001744)
Supplement: S36 Table — (XLSX) [file pbio.3001744.s056.xlsx]

## Sheet: S36 Table
stimuli_name	switch	cN	cTB	cTprM	cTM	cTpoM	cTT	rtN	rtTB	rtTprM	rtTM	rtTpoM	rtTT	EC1	EC2	EC3	EC4	EC5	EC6	Quirkiness	sN	sTB	sTprM	sTM	sTpoM	sTT
red	tON	3.22891e-08	1.65889e-05	0.0355163	0.000216483	0.000401226	0.207416	0.00019457	0.998449	0.00636271	0.636872	0.983772	0.802498	0.865629	0.00733693	9.61626e-15	0.293244	0.350017	1.61768e-06	0.0434662	0.00228669	0.0014299	0.00703604	0.02011	0.00188611	0.00161591
blue	tON	0.68997	0.0110629	0.0245461	0.0372965	0.066088	3.02192e-09	0.0265894	0.996862	0.98531	0.0107525	0.945333	0.980019	0.999879	0.151102	0.756266	0.0451939	0.0845321	0.244203	0.00564503	3.90887e-06	2.82916e-09	7.39565e-15	2.0611e-16	6.53753e-12	2.12049e-16
green	tON	0.0118298	0.202248	0.0407103	0.0425552	0.0270168	0.04564	0.0754666	0.999991	0.00458939	0.104108	0.993686	0.00919263	0.998505	4.33235e-06	0.0262836	0.00916418	0.0190064	0.00535793	0.0711138	7.27573e-08	6.9826e-05	0.000123381	5.33727e-07	1.33526e-05	3.36817e-07
white	tON	0.0354644	0.468574	0.00245805	0.999999	0.00250128	0.949547	0.487454	0.692947	1.85592e-05	0.0506157	0.989324	1	0.334356	0.019608	0.00299195	0.00102816	0.00256987	0.0533636	0.0167603	0.000336848	0.00042767	3.60472e-06	1.0234e-05	0.000315066	1.2545e-05
red	tOF	0.0941647	0.422646	0.0217977	0.793758	0.000960641	0.00300001	0.337648	1	0.000730327	0.00394814	0.756656	1	0.000405137	0.00125241	0.806954	0.999198	0.998121	0.999397	0.999518	1	1	1	1	1	1
blue	tOF	0.997851	0.999252	0.992276	0.934233	0.0359852	0.999985	0.998984	0.472329	1.14646e-08	0.000668828	0.684722	0.999871	6.85538e-10	0.7156	0.787731	0.445337	0.00276811	0.815334	0.00117834	0.999988	1	1	1	1	1
green	tOF	0.999665	0.99759	3.21144e-05	0.418433	0.307731	0.997795	0.657148	0.882122	0.106249	6.63157e-14	0.00046993	0.125856	2.05849e-14	0.03365	0.991368	0.488604	0.188617	0.920518	0.34898	0.999989	0.999999	0.999997	0.999993	0.999958	0.997717
white	tOF	0.0723889	0.00528688	0.0843821	0.000108235	0.122289	0.410899	0.00492545	0.616172	0.994705	0.361971	0.161594	5.72186e-05	1.93131e-20	0.993904	0.242305	0.999065	0.975187	0.998298	0.944072	1	1	1	1	1	1
