# Supplementary material for: Comprehensive analysis of locomotion dynamics in the protochordate Ciona intestinalis reveals how neuromodulators flexibly shape its behavioral repertoire
Source: PLoS Biol. 2022 Aug 4;20(8):e3001744. doi: 10.1371/journal.pbio.3001744 (PMC9352054; doi:10.1371/journal.pbio.3001744)
Supplement: S37 Table — (XLSX) [file pbio.3001744.s057.xlsx]

## Sheet: S37 Table
	Light colour	Stimulus	Cluster	% occupancy
0	blue	None	1	23.789
1	blue	None	2	72.1311
2	blue	None	3	2.7602
3	blue	None	4	1.0184
4	blue	None	5	0.223068
5	blue	None	6	0.0781779
6	blue	tOFFafter	1	11.2532
7	blue	tOFFafter	2	80.6479
8	blue	tOFFafter	3	8.01364
9	blue	tOFFafter	5	0.0852515
10	blue	tOFFbefore	1	8.10067
11	blue	tOFFbefore	2	89.9921
12	blue	tOFFbefore	3	1.41565
13	blue	tOFFbefore	4	0.314589
14	blue	tOFFbefore	5	0.176956
15	blue	tONafter	1	1.07391
16	blue	tONafter	2	95.0095
17	blue	tONafter	3	3.60076
18	blue	tONafter	5	0.252685
19	blue	tONafter	6	0.0631712
20	blue	tONbefore	1	10.1008
21	blue	tONbefore	2	88.1262
22	blue	tONbefore	3	1.56148
23	blue	tONbefore	4	0.0487964
24	blue	tONbefore	5	0.162655
25	green	None	1	17.8586
26	green	None	2	73.5726
27	green	None	3	4.81839
28	green	None	4	0.332303
29	green	None	5	3.10819
30	green	None	6	0.309892
31	green	tOFFafter	1	24.359
32	green	tOFFafter	2	69.2308
33	green	tOFFafter	3	3.63248
34	green	tOFFafter	4	0.213675
35	green	tOFFafter	5	2.2792
36	green	tOFFafter	6	0.2849
37	green	tOFFbefore	1	13.7358
38	green	tOFFbefore	2	78.6456
39	green	tOFFbefore	3	3.67353
40	green	tOFFbefore	4	0.239578
41	green	tOFFbefore	5	3.38604
42	green	tOFFbefore	6	0.319438
43	green	tONafter	1	15.6149
44	green	tONafter	2	79.733
45	green	tONafter	3	3.2767
46	green	tONafter	4	0.242718
47	green	tONafter	5	1.09223
48	green	tONafter	6	0.0404531
49	green	tONbefore	1	18.2661
50	green	tONbefore	2	75.0473
51	green	tONbefore	3	5.67015
52	green	tONbefore	4	0.298954
53	green	tONbefore	5	0.627803
54	green	tONbefore	6	0.0896861
55	red	None	1	14.6612
56	red	None	2	69.5266
57	red	None	3	12.3768
58	red	None	4	0.149677
59	red	None	5	3.14588
60	red	None	6	0.139876
61	red	tOFFafter	1	18.8377
62	red	tOFFafter	2	67.3347
63	red	tOFFafter	3	10.4208
64	red	tOFFafter	4	0.334001
65	red	tOFFafter	5	2.67201
66	red	tOFFafter	6	0.400802
67	red	tOFFbefore	1	11.1892
68	red	tOFFbefore	2	75.3022
69	red	tOFFbefore	3	9.70271
70	red	tOFFbefore	5	3.15256
71	red	tOFFbefore	6	0.653381
72	red	tONafter	1	9.55801
73	red	tONafter	2	86.2431
74	red	tONafter	3	3.20442
75	red	tONafter	4	0.165746
76	red	tONafter	5	0.828729
77	red	tONbefore	1	13.1557
78	red	tONbefore	2	81.996
79	red	tONbefore	3	4.25291
80	red	tONbefore	4	0.240998
81	red	tONbefore	5	0.226822
82	red	tONbefore	6	0.127587
83	white	None	1	29.4077
84	white	None	2	58.1655
85	white	None	3	8.16327
86	white	None	4	0.50856
87	white	None	5	3.40428
88	white	None	6	0.350731
89	white	tOFFafter	1	27.5917
90	white	tOFFafter	2	61.1643
91	white	tOFFafter	3	8.77193
92	white	tOFFafter	4	0.478469
93	white	tOFFafter	5	1.75439
94	white	tOFFafter	6	0.239234
95	white	tOFFbefore	1	24.1895
96	white	tOFFbefore	2	64.4223
97	white	tOFFbefore	3	7.29426
98	white	tOFFbefore	4	0.893599
99	white	tOFFbefore	5	3.0133
100	white	tOFFbefore	6	0.187032
101	white	tONafter	1	25.6087
102	white	tONafter	2	63.1402
103	white	tONafter	3	6.29723
104	white	tONafter	4	1.25945
105	white	tONafter	5	2.60285
106	white	tONafter	6	1.09152
107	white	tONbefore	1	29.5592
108	white	tONbefore	2	59.6037
109	white	tONbefore	3	7.68298
110	white	tONbefore	4	0.707643
111	white	tONbefore	5	2.34533
112	white	tONbefore	6	0.101092
