# Supplementary material for: Comprehensive analysis of locomotion dynamics in the protochordate Ciona intestinalis reveals how neuromodulators flexibly shape its behavioral repertoire
Source: PLoS Biol. 2022 Aug 4;20(8):e3001744. doi: 10.1371/journal.pbio.3001744 (PMC9352054; doi:10.1371/journal.pbio.3001744)
Supplement: S38 Table — (XLSX) [file pbio.3001744.s058.xlsx]

## Sheet: S38 Table
drug	cN	cTB	cTprM	cTM	cTpoM	cTT	rtN	rtTB	rtTprM	rtTM	rtTpoM	rtTT	EC1	EC2	EC3	EC4	EC5	EC6	Quirkiness	sN	sTB	sTprM	sTM	sTpoM	sTT
Raclopride	0.544	0.542754	0.537564	0.547625	0.59168	0.589531	0.46404	0.50564	0.530362	0.524398	0.531667	0.564986	0.568409	0.466391	0.366897	0.482876	0.488382	0.466027	0.577844	0.39745	0.391246	0.382865	0.378336	0.374157	0.37797
Paroxetine	0.494181	0.358	0.327728	0.373526	0.450456	0.534413	0.562307	0.541117	0.463044	0.446878	0.437548	0.45092	0.354131	0.415778	0.488323	0.424864	0.599042	0.470904	0.646669	0.499897	0.50802	0.509649	0.510971	0.510188	0.510424
Fluoxetine	0.620458	0.526313	0.517564	0.561468	0.567933	0.534642	0.527827	0.604595	0.608516	0.590668	0.58034	0.53881	0.578193	0.523549	0.471771	0.437387	0.600034	0.518237	0.381174	0.523282	0.521764	0.518799	0.520774	0.526414	0.519226
Methiothepin	0.387108	0.42138	0.466805	0.480093	0.477156	0.555639	0.454488	0.432847	0.438534	0.469992	0.489992	0.471448	0.442248	0.480545	0.449216	0.559059	0.420909	0.490456	0.506804	0.514779	0.515863	0.518069	0.522413	0.525785	0.527375
Clomipramine	0.411198	0.448032	0.492442	0.499764	0.56125	0.488232	0.458104	0.413857	0.432073	0.44713	0.434504	0.451453	0.469054	0.472138	0.469592	0.604152	0.464952	0.545806	0.474053	0.492872	0.493835	0.498211	0.504754	0.511573	0.515477
Serotonin	0.475065	0.525921	0.54128	0.502228	0.554429	0.490088	0.46732	0.447288	0.463438	0.462059	0.46822	0.460955	0.518598	0.507824	0.481385	0.536324	0.458362	0.556529	0.473692	0.499342	0.498665	0.498825	0.503718	0.508444	0.512966
Alpha-methylserotonin	0.507791	0.565953	0.561771	0.493352	0.49293	0.454369	0.493046	0.504709	0.539351	0.530246	0.517412	0.51287	0.512968	0.521317	0.546086	0.497314	0.411263	0.482035	0.613382	0.497002	0.49394	0.488227	0.485108	0.480132	0.476935
Dopamine	0.578028	0.546794	0.550624	0.564289	0.586657	0.578478	0.537118	0.579466	0.561073	0.547345	0.506419	0.511743	0.55757	0.416651	0.469311	0.525095	0.563333	0.454279	0.523837	0.523389	0.526065	0.527961	0.525063	0.523842	0.516637
Imipramine	0.454509	0.461603	0.438519	0.482344	0.499005	0.536967	0.469007	0.454336	0.458914	0.483463	0.486716	0.502559	0.457247	0.510106	0.413113	0.547412	0.493052	0.53493	0.576424	0.549009	0.550669	0.55374	0.557503	0.561646	0.577065
Chlorpromazine	0.470757	0.480736	0.495508	0.487755	0.483344	0.493651	0.473363	0.475759	0.473548	0.44891	0.440752	0.439714	0.484531	0.547396	0.492087	0.473884	0.472649	0.530358	0.651214	0.4499	0.454248	0.456096	0.461347	0.46294	0.462871
Ascorbic acid	0.49575	0.545986	0.512537	0.504185	0.457954	0.481868	0.46552	0.451435	0.493459	0.489615	0.4934	0.483708	0.521401	0.563582	0.498114	0.468496	0.423333	0.534052	0.417532	0.504853	0.506415	0.505375	0.508536	0.504677	0.510724
Phentolamine	0.437828	0.369648	0.37815	0.427565	0.492967	0.491017	0.523071	0.42591	0.432677	0.466169	0.503171	0.493473	0.391598	0.488658	0.465387	0.505774	0.570321	0.516752	0.422462	0.426679	0.431473	0.436013	0.435563	0.42962	0.423451
Quinpirole	0.559509	0.509446	0.50533	0.516747	0.587943	0.573702	0.538675	0.522726	0.5273	0.543198	0.553319	0.554399	0.533423	0.410369	0.485474	0.508518	0.54326	0.484359	0.264776	0.507192	0.507126	0.506018	0.505316	0.502871	0.504937
Mianserin	0.555495	0.555494	0.535443	0.519289	0.522123	0.452146	0.467928	0.517479	0.534496	0.519595	0.511553	0.4951	0.539427	0.544264	0.514707	0.483301	0.507891	0.524944	0.484233	0.529059	0.532876	0.527858	0.524021	0.52017	0.517032
