# Supplementary material for: Comprehensive analysis of locomotion dynamics in the protochordate Ciona intestinalis reveals how neuromodulators flexibly shape its behavioral repertoire
Source: PLoS Biol. 2022 Aug 4;20(8):e3001744. doi: 10.1371/journal.pbio.3001744 (PMC9352054; doi:10.1371/journal.pbio.3001744)
Supplement: S41 Table — (XLSX) [file pbio.3001744.s061.xlsx]

## Sheet: S41 Table
	p-value
1sec motif clusters	A1	B1	C1	D1	E1	F1	G1	H1	I1	J1	K1	L1	M1	N1	O1
Drug
Alpha-methylserotonin	0.636312	0.737037	0.100764	0.527813	0.84533	0.0188134	0.397586	0.907355	0.413657	0.303791	0.780678	0.227266	0.865598	0.481312	0.638365
Chlorpromazine	0.829364	0.131232	0.0611158	0.425603	0.192689	0.396125	0.236714	0.864314	0.755346	0.516336	0.118784	0.196669	0.058631	0.782259	0.648998
Clomipramine	0.0257401	0.456941	0.169355	0.836968	0.057419	0.119598	0.0173274	0.00220602	0.399144	0.373186	0.299777	0.00735939	0.212154	0.0893645	0.203465
Dopamine	0.0127071	0.969123	0.970237	0.735839	0.287435	0.500288	0.52275	0.394815	0.748697	0.360124	0.670162	0.427828	0.281426	0.0101027	0.127855
Fluoxetine	0.29372	0.333138	0.747536	0.511323	0.037396	0.31733	0.584409	0.122812	0.967222	0.344152	0.450337	0.0302527	0.0907256	0.276412	0.629599
Imipramine	0.603397	0.180601	0.0247592	0.86335	0.000219423	0.0279268	0.0968503	5.7204e-05	0.833541	0.783503	0.916172	0.00323244	0.262601	0.000859111	0.0385889
Methiothepin	0.768627	0.350398	0.799114	0.488414	0.0317979	0.176095	0.203105	0.0261121	0.156428	0.724386	0.489212	0.0141054	0.159354	0.00789529	0.819267
Mianserin	0.258328	0.48684	0.664343	0.746	0.0629857	0.767471	0.505087	0.146895	0.68641	0.792745	0.074045	0.411502	0.947726	0.020518	0.00148251
Paroxetine	0.703991	0.963807	0.0703425	0.539666	0.71634	0.0177862	0.286405	0.0436534	0.657864	0.588465	0.625866	0.212852	0.980979	0.013293	0.226066
Phentolamine	0.485594	0.838741	0.143915	0.186777	0.0535506	0.641237	0.240284	0.00628845	0.268849	0.423511	0.155387	0.96962	0.102446	0.0964668	0.0459001
Quinpirole	0.633565	0.99636	0.558721	0.0044342	0.968018	0.153611	0.548645	0.439437	0.313291	0.987199	0.330816	0.223531	0.418305	0.323765	0.373376
Raclopride	0.038011	0.271672	0.909497	0.700821	0.210232	0.170665	0.0249308	0.0223906	0.372801	0.0612191	0.12823	0.938316	0.0223346	0.208454	0.22797
Serotonin	0.282659	0.0831853	0.0129178	0.941158	0.300971	0.0290998	0.164532	0.205511	0.122713	0.258067	0.0743208	0.316277	0.330643	0.169377	0.674411
