# Supplementary material for: Comprehensive analysis of locomotion dynamics in the protochordate Ciona intestinalis reveals how neuromodulators flexibly shape its behavioral repertoire
Source: PLoS Biol. 2022 Aug 4;20(8):e3001744. doi: 10.1371/journal.pbio.3001744 (PMC9352054; doi:10.1371/journal.pbio.3001744)
Supplement: S42 Table — (XLSX) [file pbio.3001744.s062.xlsx]

## Sheet: S42 Table
	U-stat
1sec motif clusters	A1	B1	C1	D1	E1	F1	G1	H1	I1	J1	K1	L1	M1	N1	O1
Drug
Alpha-methylserotonin	9223	6708	9206.5	7365.5	8303	11050.5	2895.5	9161	4725.5	4155.5	5912	9859	926.5	8996.5	6103.5
Chlorpromazine	7254.5	5792.5	7002	8417.5	8135	7990	3610	8238.5	4123	5280	5625	6105.5	788	7971	5311.5
Clomipramine	13312.5	12327	14289	12029	6518.5	14265.5	2766	6607	5077	7111.5	12104.5	5254	1421.5	8030.5	7398
Dopamine	1423.5	1670	1752.5	2046	1172	1894	462	1051.5	873.5	1112.5	1570.5	651	332	848	1326
Fluoxetine	3352.5	3266.5	3877	3639	5534.5	5490	1392	5453.5	2815.5	1562.5	2485.5	5939.5	126.5	5067.5	4256
Imipramine	15160.5	12375.5	11523.5	13981.5	3208.5	12458.5	5482	4164.5	9684.5	10931.5	12536	3054	841.5	3696.5	8747
Methiothepin	16573	13670	14944	13261.5	4605.5	16877.5	4856.5	5741.5	8000.5	10115.5	15148	5235	356.5	5473	12176
Mianserin	7817	6396.5	6664.5	6684.5	6382	8249	2399	6391	4122	3843.5	6122	4432.5	323.5	4752	6894
Paroxetine	12132	12088	9929.5	9888.5	10722.5	8797.5	6842.5	9562	9875.5	8106.5	10228	5524	315	8125	11896
Phentolamine	4337	3900	4883.5	4006.5	5938.5	4551.5	938	6433.5	1482.5	2851.5	4699.5	5499.5	455	5896	1921
Quinpirole	8036.5	7355	8361	9263.5	4363.5	9974	2259	5707.5	3404	5695.5	7924.5	4725.5	315	3852	4658
Raclopride	1618	1776.5	1538.5	1638.5	5418.5	2023	3122.5	3739.5	3377	2996	1942.5	4814	1524.5	3088.5	1909.5
Serotonin	10527.5	8667	8462.5	9723.5	10451.5	9853.5	3793	8602	7038.5	10207.5	9820	8413.5	1273.5	6671	7873
