# Supplementary material for: Comprehensive analysis of locomotion dynamics in the protochordate Ciona intestinalis reveals how neuromodulators flexibly shape its behavioral repertoire
Source: PLoS Biol. 2022 Aug 4;20(8):e3001744. doi: 10.1371/journal.pbio.3001744 (PMC9352054; doi:10.1371/journal.pbio.3001744)
Supplement: S43 Table — (XLSX) [file pbio.3001744.s063.xlsx]

## Sheet: S43 Table
	significant
1sec motif clusters	A1	B1	C1	D1	E1	F1	G1	H1	I1	J1	K1	L1	M1	N1	O1
Drug
Alpha-methylserotonin	0	0	0	0	0	1	0	0	0	0	0	0	0	0	0
Chlorpromazine	0	0	0	0	0	0	0	0	0	0	0	0	0	0	0
Clomipramine	1	0	0	0	0	0	1	1	0	0	0	1	0	0	0
Dopamine	1	0	0	0	0	0	0	0	0	0	0	0	0	1	0
Fluoxetine	0	0	0	0	1	0	0	0	0	0	0	1	0	0	0
Imipramine	0	0	1	0	1	1	0	1	0	0	0	1	0	1	1
Methiothepin	0	0	0	0	1	0	0	1	0	0	0	1	0	1	0
Mianserin	0	0	0	0	0	0	0	0	0	0	0	0	0	1	1
Paroxetine	0	0	0	0	0	1	0	1	0	0	0	0	0	1	0
Phentolamine	0	0	0	0	0	0	0	1	0	0	0	0	0	0	1
Quinpirole	0	0	0	1	0	0	0	0	0	0	0	0	0	0	0
Raclopride	1	0	0	0	0	0	1	1	0	0	0	0	1	0	0
Serotonin	0	0	1	0	0	1	0	0	0	0	0	0	0	0	0
