# Supplementary material for: Comprehensive analysis of locomotion dynamics in the protochordate Ciona intestinalis reveals how neuromodulators flexibly shape its behavioral repertoire
Source: PLoS Biol. 2022 Aug 4;20(8):e3001744. doi: 10.1371/journal.pbio.3001744 (PMC9352054; doi:10.1371/journal.pbio.3001744)
Supplement: S45 Table — (XLSX) [file pbio.3001744.s065.xlsx]

## Sheet: S45 Table
	U-stat
5 sec motif clusters	a5	b5	c5	d5	e5	f5	g5	h5	i5	j5	k5	l5	m5	n5	o5
Drug
Alpha-methylserotonin	1797.5	1044	1119.5	1826.5	1955	1201.5	1531.5	2847	1272	766.5	3110	2972.5	2104.5	1967.5	1173.5
Chlorpromazine	1348	2025	869.5	2043.5	1217.5	919	812	2152.5	1541	883.5	2056	1557	1602	1279	1721
Clomipramine	3528	3293.5	1190	1987	2360	615.5	1415	1645	2951.5	775.5	1846	2772	3688.5	1837	2950.5
Dopamine	769.5	471	282.5	269	572.5	77	151	178.5	285	65.5	365	238.5	670	109.5	526
Fluoxetine	732	1098.5	207	2097	611	392	539.5	1483	1139.5	765	799.5	1444	808	1534	310.5
Imipramine	3284	4617.5	1085.5	1318.5	2749	2154	3048.5	934.5	4411	352.5	1310	1793	3005.5	574	3181.5
Methiothepin	4264.5	3999.5	827	1136	4313.5	1450.5	2146	2412	3649.5	611	654	1361.5	4033	1000.5	4291
Mianserin	2241.5	1776.5	466	1905.5	1781	475	838.5	1530	1099	838.5	2239	1660	2226	272	1809.5
Paroxetine	2555.5	2846	1428.5	2063	3401	1380.5	2692.5	1886.5	2091.5	1477.5	2406.5	2830	2288	1039.5	3029.5
Phentolamine	1193	781.5	362.5	1330	1819	302.5	421.5	1308	561	781.5	1179	1610	1768	1437.5	985
Quinpirole	2490.5	2470.5	267.5	817	2503.5	660	1042	1859	1402.5	464.5	1285	1545.5	3042.5	737.5	1871.5
Raclopride	340	524.5	1438	796.5	313	1535.5	610	1336.5	174	159	1076.5	1228.5	313	1066	445.5
Serotonin	2544	2939	1246	2217	2361.5	1398	1589.5	1524.5	3256.5	881	3476.5	1586	1842.5	2335	910
