# Supplementary material for: Comprehensive analysis of locomotion dynamics in the protochordate Ciona intestinalis reveals how neuromodulators flexibly shape its behavioral repertoire
Source: PLoS Biol. 2022 Aug 4;20(8):e3001744. doi: 10.1371/journal.pbio.3001744 (PMC9352054; doi:10.1371/journal.pbio.3001744)
Supplement: S46 Table — (XLSX) [file pbio.3001744.s066.xlsx]

## Sheet: S46 Table
	significant
5 sec motif clusters	a5	b5	c5	d5	e5	f5	g5	h5	i5	j5	k5	l5	m5	n5	o5
Drug
Alpha-methylserotonin	0	0	0	0	1	0	0	0	0	0	0	0	0	0	0
Chlorpromazine	0	0	0	0	0	0	0	0	0	0	0	0	0	0	0
Clomipramine	0	0	0	0	0	1	0	0	0	0	0	0	0	0	0
Dopamine	0	0	0	0	0	0	0	0	0	0	0	0	0	0	1
Fluoxetine	0	0	0	0	0	0	0	1	0	0	0	0	0	0	0
Imipramine	0	0	0	0	1	0	0	0	0	0	0	0	0	0	0
Methiothepin	0	0	0	0	0	0	0	0	0	0	0	0	0	0	0
Mianserin	0	0	0	0	0	0	0	0	0	1	1	0	0	0	0
Paroxetine	0	0	0	0	1	0	0	0	0	1	0	0	0	0	0
Phentolamine	0	0	0	0	0	0	0	0	0	0	0	0	0	0	0
Quinpirole	0	0	0	0	0	0	0	0	0	0	0	0	1	0	0
Raclopride	0	0	0	0	0	1	0	0	0	0	0	0	0	0	0
Serotonin	0	0	0	0	0	0	0	1	1	0	0	1	0	0	1
