# Supplementary material for: Comprehensive analysis of locomotion dynamics in the protochordate Ciona intestinalis reveals how neuromodulators flexibly shape its behavioral repertoire
Source: PLoS Biol. 2022 Aug 4;20(8):e3001744. doi: 10.1371/journal.pbio.3001744 (PMC9352054; doi:10.1371/journal.pbio.3001744)
Supplement: S47 Table — (XLSX) [file pbio.3001744.s067.xlsx]

## Sheet: S47 Table
	p-value
HMM clusters	α	β	γ	δ	ε	ζ	η	θ	ι	κ
Drug
Alpha-methylserotonin	0.228108	0.16106	0.0219326	0.57781	0.298078	0.0526312	0.303524	0.072256	0.717794	0.224249
Chlorpromazine	0.936079	0.907203	0.0266869	0.0801524	0.492527	0.0173847	0.501092	0.808003	0.251112	0.810905
Clomipramine	0.920658	0.662858	0.506178	0.316973	0.462278	0.974006	0.0397545	0.318984	0.247105	0.310317
Dopamine	0.289006	0.432608	0.337879	0.629305	0.0823594	0.202156	0.212208	0.790493	0.00729024	0.412882
Fluoxetine	0.00888973	0.317984	0.404152	0.890351	0.515512	0.404259	0.364187	0.985507	0.565532	0.000665833
Imipramine	0.345588	0.360475	0.0126748	0.0222009	0.436651	0.253302	0.865147	0.321904	0.00349123	0.000281357
Methiothepin	0.859833	0.0479335	0.0519928	0.794399	0.0952	0.00572935	0.821141	0.540348	9.32681e-05	0.0530526
Mianserin	0.156321	0.35709	0.238147	0.253284	0.675559	0.16477	0.332024	0.0306723	0.222861	0.396996
Paroxetine	0.592362	0.726339	0.0055903	0.798091	0.0492407	0.0825609	0.0255193	0.44954	0.352671	0.841731
Phentolamine	0.121744	0.371408	0.0509866	0.136359	0.0828159	0.0145057	0.173171	0.00542941	0.509871	0.000593041
Quinpirole	0.610385	0.21035	0.240191	0.957244	0.150974	0.597572	0.524281	0.000780555	0.119759	0.444479
Raclopride	0.0379559	0.985937	0.786354	0.247138	0.901273	0.976365	0.154563	0.710262	0.205605	0.731503
Serotonin	0.0267982	0.109257	0.905633	0.23712	0.727043	0.558715	0.00647817	0.546646	0.981767	0.191431
