# Supplementary material for: Comprehensive analysis of locomotion dynamics in the protochordate Ciona intestinalis reveals how neuromodulators flexibly shape its behavioral repertoire
Source: PLoS Biol. 2022 Aug 4;20(8):e3001744. doi: 10.1371/journal.pbio.3001744 (PMC9352054; doi:10.1371/journal.pbio.3001744)
Supplement: S48 Table — (XLSX) [file pbio.3001744.s068.xlsx]

## Sheet: S48 Table
	U-stat
HMM clusters	α	β	γ	δ	ε	ζ	η	θ	ι	κ
Drug
Alpha-methylserotonin	5231.5	13071	10121	905	4885	7484.5	16025.5	6101.5	5901	11967
Chlorpromazine	2946	8314	11054.5	1499	3150	8146	10676	2614	3987	9927
Clomipramine	5884	6831.5	5562	677	7048.5	9151	14352.5	3816	8744	12194
Dopamine	801	1038	894	55	783.5	906.5	2164	812	943	1972
Fluoxetine	5226	4541	6362.5	566	3168	4366.5	6708	3448	3458	11700
Imipramine	2492	7391	14044.5	1399	3298	8231	13615	3903	7142	16993
Methiothepin	5323	8745.5	12042.5	308	8190	11859	13249	3672	11903	18768
Mianserin	5459	8429	4175	1659	4481	4581.5	11227	5282	3362	7223.5
Paroxetine	3791	11237	13055.5	1202	2686	11198.5	10825	3256	5662	14493
Phentolamine	3257	8926.5	2925	459	7108	8718.5	8242.5	2137.5	5698	4686.5
Quinpirole	4544	5726	3767.5	577	2592	4196	8394	6781	3693.5	8663
Raclopride	2978.5	4962	5755	641	3556	3918.5	11699	2912.5	2759.5	9449
Serotonin	6573	10334	8797	358	6820	9219	17150	5602.5	7614	15837
