# Supplementary material for: Comprehensive analysis of locomotion dynamics in the protochordate Ciona intestinalis reveals how neuromodulators flexibly shape its behavioral repertoire
Source: PLoS Biol. 2022 Aug 4;20(8):e3001744. doi: 10.1371/journal.pbio.3001744 (PMC9352054; doi:10.1371/journal.pbio.3001744)
Supplement: S49 Table — (XLSX) [file pbio.3001744.s069.xlsx]

## Sheet: S49 Table
	significant
HMM clusters	α	β	γ	δ	ε	ζ	η	θ	ι	κ
Drug
Alpha-methylserotonin	0	0	1	0	0	0	0	0	0	0
Chlorpromazine	0	0	1	0	0	1	0	0	0	0
Clomipramine	0	0	0	0	0	0	1	0	0	0
Dopamine	0	0	0	0	0	0	0	0	1	0
Fluoxetine	1	0	0	0	0	0	0	0	0	1
Imipramine	0	0	1	1	0	0	0	0	1	1
Methiothepin	0	1	0	0	0	1	0	0	1	0
Mianserin	0	0	0	0	0	0	0	1	0	0
Paroxetine	0	0	1	0	1	0	1	0	0	0
Phentolamine	0	0	0	0	0	1	0	1	0	1
Quinpirole	0	0	0	0	0	0	0	1	0	0
Raclopride	1	0	0	0	0	0	0	0	0	0
Serotonin	1	0	0	0	0	0	1	0	0	0
