# Supplementary material for: Comprehensive analysis of locomotion dynamics in the protochordate Ciona intestinalis reveals how neuromodulators flexibly shape its behavioral repertoire
Source: PLoS Biol. 2022 Aug 4;20(8):e3001744. doi: 10.1371/journal.pbio.3001744 (PMC9352054; doi:10.1371/journal.pbio.3001744)
Supplement: S50 Table — (XLSX) [file pbio.3001744.s070.xlsx]

## Sheet: S50 Table
	p-value
tSNE Clusters	1	2	3	4	5	6
Drug
Alpha-methylserotonin	0.0451827	0.0287276	0.0245479	0.0460203	0.115186	0.648439
Chlorpromazine	0.584267	0.583093	0.651381	0.289863	0.139927	0.120666
Clomipramine	0.229363	0.0618285	0.496837	0.680333	0.720834	0.317611
Dopamine	0.503481	0.400888	0.0547823	0.633453	0.167891	0.255005
Fluoxetine	0.468954	0.434128	0.342511	0.62644	0.983971	0.147211
Imipramine	0.661737	0.029828	0.0240596	0.200934	0.54442	0.138661
Methiothepin	0.00249734	0.000948504	0.0685797	0.957177	0.407809	0.117405
Mianserin	0.489623	0.673091	0.118197	0.930187	0.268031	0.90465
Paroxetine	0.394515	0.59926	0.265701	0.44691	0.53593	0.973628
Phentolamine	0.283895	0.568297	0.27586	0.457874	0.425793	0.558768
Quinpirole	0.285082	0.0090091	0.328843	0.383408	0.947575	0.582587
Raclopride	0.00225062	1.09375e-06	0.145111	0.773538	0.00585054	0.189906
Serotonin	0.351516	0.826884	0.486079	0.729654	0.761028	0.314992
