# Supplementary material for: Comprehensive analysis of locomotion dynamics in the protochordate Ciona intestinalis reveals how neuromodulators flexibly shape its behavioral repertoire
Source: PLoS Biol. 2022 Aug 4;20(8):e3001744. doi: 10.1371/journal.pbio.3001744 (PMC9352054; doi:10.1371/journal.pbio.3001744)
Supplement: S51 Table — (XLSX) [file pbio.3001744.s071.xlsx]

## Sheet: S51 Table
	U-stat
tSNE Clusters	1	2	3	4	5	6
Drug
Alpha-methylserotonin	15885.5	15501	19266.5	3937	10196	1345
Chlorpromazine	13144	16329	14036	1050	7100	633
Clomipramine	13416	23166	11178	1281	8513	1012
Dopamine	2118	2490	2115	447	1341	137
Fluoxetine	7673	11499	8196	890	6216	742
Imipramine	13557	27379	11837	1619	10828	508
Methiothepin	15169.5	32426	11830.5	1778	13516.5	699
Mianserin	10166	12821	12411	1255	6491	575.5
Paroxetine	14714	18705	17097	1757	11522	966
Phentolamine	8709.5	13730.5	11253	1117	4946	719
Quinpirole	8438	17063	7935	909	5530.5	641
Raclopride	12821	5883	9157.5	1937	8469	463.5
Serotonin	16415.5	22282.5	13527.5	1963	10543	1215
