# Supplementary material for: Comprehensive analysis of locomotion dynamics in the protochordate Ciona intestinalis reveals how neuromodulators flexibly shape its behavioral repertoire
Source: PLoS Biol. 2022 Aug 4;20(8):e3001744. doi: 10.1371/journal.pbio.3001744 (PMC9352054; doi:10.1371/journal.pbio.3001744)
Supplement: S53 Table — The corresponding p-values for the drugs listed in this table can be found in S14 and S15 Tables. (XLSX) [file pbio.3001744.s073.xlsx]

## Sheet: S53 Table
EC	Drugs that result in significantly higher EC values than control	Drugs that result in significantly lower EC values than control
1	Chlorpromazine, Methiothepin, Paroxetine, Phentolamine, Clomipramine, Imipramine	Dopamine, Raclopride, Ascorbic acid, Serotonin, Fluoxetine, α-methyl serotonin, Quinpirole, Mianserin
2	Methiothepin, Dopamine, Raclopride, Paroxetine, Phentolamine, Clomipramine, Quinpirole	Chlorpromazine, Ascorbic acid, Serotonin, Fluoxetine, α-methyl serotonin, Imipramine, Mianserin
3	Chlorpromazine, Methiothepin, Dopamine, Raclopride, Ascorbic acid,	α-methyl serotonin, Mianserin
	Paroxetine, Phentolamine, Serotonin, Fluoxetine, Clomipramine, Quinpirole, Imipramine
4	Chlorpromazine, Raclopride, Ascorbic acid, Paroxetine, Fluoxetine, α-methyl serotonin, Quinpirole, Mianserin	Methiothepin, Dopamine, Phentolamine, Serotonin, Clomipramine, Imipramine
5	Chlorpromazine, Methiothepin, Raclopride, Ascorbic acid, Serotonin, Clomipramine, α-methyl serotonin, Quinpirole, Imipramine	Dopamine, Paroxetine, Phentolamine, Fluoxetine, Mianserin
6	Methiothepin, Dopamine, Raclopride, Paroxetine, α-methyl serotonin	Chlorpromazine, Ascorbic acid, Phentolamine, Serotonin, Fluoxetine, Clomipramine, Quinpirole, Imipramine, Mianserin,
