# Supplementary material for: Comprehensive analysis of locomotion dynamics in the protochordate Ciona intestinalis reveals how neuromodulators flexibly shape its behavioral repertoire
Source: PLoS Biol. 2022 Aug 4;20(8):e3001744. doi: 10.1371/journal.pbio.3001744 (PMC9352054; doi:10.1371/journal.pbio.3001744)
Supplement: S54 Table — Corresponding data are in S41–S43 Tables. (XLSX) [file pbio.3001744.s074.xlsx]

## Sheet: S54 Table
Cluster	Drugs significantly upregulating cluster usage	Drugs significantly downregulating cluster usage
A1	Clomipramine	Dopamine, Raclopride
B1
C1	Imipramine	Serotonin
D1		Quinpirole
E1	Fluoxetine	Imipramine, Methiothepin
F1	Imipramine, α-methyl serotonin	Paroxetine, Serotonin
G1	Raclopride	Clomipramine
H1	Phentolamine	Imipramine, Methiothepin, Clomipramine, Paroxetine, Raclopride
I1
J1
K1
L1	Fluoxetine	Imipramine, Methiothepin, Clomipramine
M1	Raclopride
N1	Mianserin, Dopamine	Imipramine, Methiothepin, Paroxetine
O1	Mianserin	Phentolamine, Imipramine
