# Supplementary material for: Comprehensive analysis of locomotion dynamics in the protochordate Ciona intestinalis reveals how neuromodulators flexibly shape its behavioral repertoire
Source: PLoS Biol. 2022 Aug 4;20(8):e3001744. doi: 10.1371/journal.pbio.3001744 (PMC9352054; doi:10.1371/journal.pbio.3001744)
Supplement: S55 Table — The corresponding data are in S44–S46 Tables. (XLSX) [file pbio.3001744.s075.xlsx]

## Sheet: S55 Table
Cluster	Drugs significantly upregulating cluster usage	Drugs significantly downregulating cluster usage
a5
b5
c5
d5
e5	Imipramine, Paroxetine, α-methyl serotonin
f5	Raclopride	Clomipramine
g5
h5	Fluoxetine	Serotonin
i5	Serotonin
j5	Paroxetine	Mianserin
k5	Mianserin
l5		Serotonin
m5	Quinpirole
n5
o5	Dopamine	Serotonin
