# Supplementary material for: Comprehensive analysis of locomotion dynamics in the protochordate Ciona intestinalis reveals how neuromodulators flexibly shape its behavioral repertoire
Source: PLoS Biol. 2022 Aug 4;20(8):e3001744. doi: 10.1371/journal.pbio.3001744 (PMC9352054; doi:10.1371/journal.pbio.3001744)
Supplement: S56 Table — The corresponding data are in S47–S49 Tables. (XLSX) [file pbio.3001744.s076.xlsx]

## Sheet: S56 Table
HMM state	Drug significantly upregulating cluster usage	Drugs significantly downregulating cluster usage
α	Fluoxetine, Serotonin	Raclopride
β	Methiothepin
γ	Imipramine, Chlorpromazine, Paroxetine, α-methyl serotonin
δ		Imipramine
ε	Paroxetine
ζ	Phentolamine, Chlorpromazine, Methiothepin
η	Clomipramine, Serotonin	Paroxetine
θ	Mianserin, Quinpirole	Phentolamine
ι	Imipramine, Methiothepin, Dopamine
κ	Fluoxetine, Imipramine	Phentolamine
