# Supplementary material for: Comprehensive analysis of locomotion dynamics in the protochordate Ciona intestinalis reveals how neuromodulators flexibly shape its behavioral repertoire
Source: PLoS Biol. 2022 Aug 4;20(8):e3001744. doi: 10.1371/journal.pbio.3001744 (PMC9352054; doi:10.1371/journal.pbio.3001744)
Supplement: S57 Table — The corresponding data are in S50–S51 Tables. (XLSX) [file pbio.3001744.s077.xlsx]

## Sheet: S57 Table
tSNE Cluster	Drug significantly upregulating cluster usage	Drugs significantly downregulating cluster usage
1	α-methyl serotonin, Raclopride	Methiothepin
2	Imipramine, Methiothepin, Quinpirole	α-methyl serotonin, Raclopride
3	Imipramine, α-methyl serotonin
4		α-methyl serotonin
5	Raclopride
6
