# Supplementary material for: Comprehensive analysis of locomotion dynamics in the protochordate Ciona intestinalis reveals how neuromodulators flexibly shape its behavioral repertoire
Source: PLoS Biol. 2022 Aug 4;20(8):e3001744. doi: 10.1371/journal.pbio.3001744 (PMC9352054; doi:10.1371/journal.pbio.3001744)
Supplement: S58 Table — (XLSX) [file pbio.3001744.s078.xlsx]

## Sheet: S58 Table
	EC1	EC2	EC3	EC4	EC5	EC6	Quirkiness
state1	0.900064	0.326502	0.587347	0.493452	0.475301	0.294388	0.999334
state2	0.913387	0.324832	0.588722	0.493986	0.475502	0.294342	0.839024
state3	0.901013	0.322169	0.588319	0.494201	0.476443	0.295502	0.966673
state4	0.898201	0.327651	0.586573	0.493875	0.475211	0.294576	0.963438
state5	0.89722	0.326591	0.587186	0.493524	0.475316	0.294537	0.939998
state6	0.904849	0.327163	0.587498	0.494123	0.475154	0.29433	0.983727
state7	0.899234	0.326765	0.588895	0.493932	0.475304	0.294398	0.996206
state8	0.901862	0.326372	0.587021	0.493466	0.47524	0.294201	0.996223
state9	0.895885	0.326645	0.586953	0.493543	0.475548	0.29438	0.992218
state10	0.898442	0.326974	0.58693	0.493594	0.475355	0.294482	0.998825
