# Supplementary material for: Comprehensive analysis of locomotion dynamics in the protochordate Ciona intestinalis reveals how neuromodulators flexibly shape its behavioral repertoire
Source: PLoS Biol. 2022 Aug 4;20(8):e3001744. doi: 10.1371/journal.pbio.3001744 (PMC9352054; doi:10.1371/journal.pbio.3001744)
Supplement: S59 Table — (XLSX) [file pbio.3001744.s079.xlsx]

## Sheet: S59 Table
	EC1	EC2	EC3	EC4	EC5	EC6	Quirkiness
state1	4.5124e-07	9.20654e-06	5.64848e-06	5.28637e-07	9.76873e-07	3.51443e-07	1.7071e-07
state2	2.21026e-05	3.37439e-05	2.94129e-05	6.03242e-06	4.87356e-06	2.04454e-06	0.0222967
state3	0.000121431	0.000472633	0.000204643	1.99712e-05	3.7594e-05	2.17637e-05	0.00155647
state4	6.50785e-05	1.61561e-05	6.44037e-06	1.76839e-06	3.05947e-06	7.99933e-07	0.000159058
state5	8.15251e-05	4.7236e-05	7.09855e-05	1.09465e-05	5.04107e-06	1.86882e-06	0.00429481
state6	2.25529e-06	1.96507e-05	1.05551e-05	2.24536e-06	4.05051e-06	1.02879e-06	5.71974e-05
state7	6.83739e-06	0.000120181	6.3258e-05	3.37761e-06	5.82053e-06	2.16849e-06	7.51436e-06
state8	7.57425e-07	8.20562e-06	6.40633e-06	7.95518e-07	9.39894e-07	3.75095e-07	3.48547e-06
state9	1.37433e-06	9.28469e-06	6.01785e-06	9.15706e-07	1.16564e-06	4.75661e-07	1.64233e-05
state10	6.36714e-07	1.22513e-05	6.41052e-06	6.08193e-07	1.23309e-06	3.79642e-07	6.09743e-07
