# Supplementary material for: Comprehensive analysis of locomotion dynamics in the protochordate Ciona intestinalis reveals how neuromodulators flexibly shape its behavioral repertoire
Source: PLoS Biol. 2022 Aug 4;20(8):e3001744. doi: 10.1371/journal.pbio.3001744 (PMC9352054; doi:10.1371/journal.pbio.3001744)
Supplement: S60 Table — (XLSX) [file pbio.3001744.s080.xlsx]

## Sheet: S60 Table
	state0	state1	state2	state3	state4	state5	state6	state7	state8	state9
state1	0.992792	0.000204164	0.000139346	2.76133e-47	0.000526681	6.39497e-05	0.00401071	0.000598591	4.88682e-05	0.00161607
state2	1.84474e-05	0.926176	0.0191915	0.000289496	0.047613	0.00602165	0.000498609	0.00017955	1.33169e-06	1.02802e-05
state3	0.000264654	0.0114063	0.956143	0.00185578	0.0175348	0.00334443	0.00868755	0.000342189	0.000102677	0.000318741
state4	1.51113e-06	0.00027241	0.00180035	0.996246	0.000859217	0.000185076	0.00011336	3.39865e-109	0.000522341	3.37376e-66
state5	0.00020738	0.0176699	0.00942543	0.000506722	0.961578	0.0014403	0.00583535	0.000690061	0.00224229	0.000404905
state6	0.000115202	0.0018267	0.00186458	0.000174114	0.00083253	0.990673	0.00274958	0.00174401	5.48879e-06	1.50756e-05
state7	0.00658456	0.000331739	0.00472309	6.82119e-05	0.00453869	0.00291738	0.971194	0.0032693	0.00202628	0.00434719
state8	0.000995569	0.000482917	0.000151667	1.745e-63	0.000525414	0.000626324	0.00231662	0.99481	1.35114e-05	7.7486e-05
state9	5.11112e-05	8.9733e-05	7.67284e-05	0.000349154	0.00137785	8.67511e-07	0.00204566	8.49276e-06	0.994248	0.00175217
state10	0.00229125	0.000122156	0.000204332	5.90641e-62	0.000909289	4.88236e-05	0.00370282	0.000119078	0.000822447	0.99178
