# Supplementary material for: Comprehensive analysis of locomotion dynamics in the protochordate Ciona intestinalis reveals how neuromodulators flexibly shape its behavioral repertoire
Source: PLoS Biol. 2022 Aug 4;20(8):e3001744. doi: 10.1371/journal.pbio.3001744 (PMC9352054; doi:10.1371/journal.pbio.3001744)
Supplement: S62 Table — (XLSX) [file pbio.3001744.s082.xlsx]

## Sheet: S62 Table
	EC1	EC2	EC3	EC4	EC5	EC6	Quirkiness
state1	6.36311e-07	1.2246e-05	6.40801e-06	6.07987e-07	1.23289e-06	3.79517e-07	6.08529e-07
state2	0.000121444	0.000472611	0.00020466	1.99732e-05	3.75965e-05	2.17643e-05	0.00155675
state3	2.21007e-05	3.37425e-05	2.94099e-05	6.03262e-06	4.87304e-06	2.04441e-06	0.0222968
state4	6.50742e-05	1.61551e-05	6.44058e-06	1.76832e-06	3.05951e-06	7.99826e-07	0.00015908
state5	7.57589e-07	8.20511e-06	6.40654e-06	7.95647e-07	9.40027e-07	3.75018e-07	3.48688e-06
state6	8.15209e-05	4.72383e-05	7.0985e-05	1.09462e-05	5.04099e-06	1.86899e-06	0.00429457
state7	2.25566e-06	1.96642e-05	1.05601e-05	2.246e-06	4.05085e-06	1.02936e-06	5.72002e-05
state8	6.83427e-06	0.000120202	6.32598e-05	3.37729e-06	5.82105e-06	2.16849e-06	7.5122e-06
state9	1.37462e-06	9.28235e-06	6.01643e-06	9.15395e-07	1.16528e-06	4.75543e-07	1.64214e-05
state10	4.51108e-07	9.20814e-06	5.64977e-06	5.28731e-07	9.76841e-07	3.51567e-07	1.70894e-07
