# Supplementary material for: Comprehensive analysis of locomotion dynamics in the protochordate Ciona intestinalis reveals how neuromodulators flexibly shape its behavioral repertoire
Source: PLoS Biol. 2022 Aug 4;20(8):e3001744. doi: 10.1371/journal.pbio.3001744 (PMC9352054; doi:10.1371/journal.pbio.3001744)
Supplement: S63 Table — (XLSX) [file pbio.3001744.s083.xlsx]

## Sheet: S63 Table
	state1	state2	state3	state4	state5	state6	state7	state8	state9	state10
state1	0.991782	0.000204303	0.000122166	7.34426e-62	0.000118896	0.000908603	4.88874e-05	0.00370544	0.000821029	0.00228821
state2	0.000318828	0.956139	0.0114067	0.00185563	0.000342445	0.0175348	0.00334748	0.00868776	0.000102517	0.000264648
state3	1.03267e-05	0.0191912	0.926157	0.000289442	0.000179618	0.0476328	0.006022	0.000497782	1.33135e-06	1.84076e-05
state4	4.47937e-66	0.00179988	0.000272369	0.996245	4.80738e-108	0.000859364	0.000185118	0.000113639	0.000522846	1.51097e-06
state5	7.74022e-05	0.00015179	0.000482961	7.75329e-63	0.994811	0.000525283	0.000626718	0.0023155	1.35218e-05	0.000995904
state6	0.00040413	0.00942421	0.0176754	0.000506986	0.000690072	0.961574	0.00144132	0.00583433	0.00224212	0.000207336
state7	1.50834e-05	0.00186605	0.00182648	0.000174141	0.00174427	0.000833822	0.990663	0.00275611	5.48594e-06	0.000115488
state8	0.0043524	0.00472291	0.000331517	6.83981e-05	0.00326751	0.00453757	0.00292481	0.971186	0.00202622	0.00658249
state9	0.00175016	7.65763e-05	8.97414e-05	0.000349151	8.49693e-06	0.00137734	8.7653e-07	0.00204393	0.994253	5.10453e-05
state10	0.00161547	0.000139404	0.000204287	8.32779e-47	0.00059856	0.000526798	6.40749e-05	0.00401148	4.89173e-05	0.992791
