# Supplementary material for: Comprehensive analysis of locomotion dynamics in the protochordate Ciona intestinalis reveals how neuromodulators flexibly shape its behavioral repertoire
Source: PLoS Biol. 2022 Aug 4;20(8):e3001744. doi: 10.1371/journal.pbio.3001744 (PMC9352054; doi:10.1371/journal.pbio.3001744)
Supplement: S65 Table — (XLSX) [file pbio.3001744.s085.xlsx]

## Sheet: S65 Table
	EC1	EC2	EC3	EC4	EC5	EC6	Quirkiness
state1	5.91626e-07	1.09847e-05	8.40883e-06	1.66632e-06	1.25932e-06	3.13161e-07	2.13887e-07
state2	8.38055e-06	0.000144088	0.000106227	1.14468e-05	8.38877e-06	2.93335e-06	8.67275e-06
state3	4.57764e-05	1.28e-05	1.02951e-05	4.49905e-06	6.0865e-06	9.34435e-07	3.2332e-05
state4	3.937e-05	4.6209e-05	0.000107001	2.46238e-05	4.356e-06	1.57505e-06	0.0167844
state5	7.84917e-06	3.53785e-05	7.63434e-05	1.35837e-05	3.95224e-06	1.051e-06	0.000918471
state6	7.46452e-07	1.08862e-05	1.07789e-05	1.98395e-06	1.05973e-06	4.02812e-07	8.68815e-07
state7	1.31014e-06	1.3828e-05	1.43466e-05	4.64081e-06	2.32197e-06	8.46152e-07	1.34753e-05
state8	5.46245e-06	2.18582e-05	1.28448e-05	8.99567e-06	3.44459e-06	1.04727e-06	0.00071783
state9	1.55037e-06	9.18752e-06	8.46151e-06	2.20171e-06	9.6276e-07	4.82244e-07	1.7638e-05
state10	0.000150987	0.000265726	0.000324983	6.22677e-05	3.01638e-05	1.68811e-05	0.00952736
