# Supplementary material for: Comprehensive analysis of locomotion dynamics in the protochordate Ciona intestinalis reveals how neuromodulators flexibly shape its behavioral repertoire
Source: PLoS Biol. 2022 Aug 4;20(8):e3001744. doi: 10.1371/journal.pbio.3001744 (PMC9352054; doi:10.1371/journal.pbio.3001744)
Supplement: S66 Table — (XLSX) [file pbio.3001744.s086.xlsx]

## Sheet: S66 Table
	state1	state2	state3	state4	state5	state6	state7	state8	state9	state10
state1	0.991821	0.00385757	3.48418e-58	0.000334206	0.000342524	0.00208815	0.00010395	1.18538e-06	0.00114048	0.000310806
state2	0.0063657	0.961619	5.14963e-05	0.00207546	0.00595226	0.00967989	0.0063282	0.000156848	0.00218518	0.0055857
state3	7.37291e-144	2.46146e-05	0.997208	4.25228e-05	0.00108738	8.43528e-136	6.30178e-05	0.000189861	0.000287266	0.00109699
state4	0.000257066	0.00409533	1.01861e-32	0.627945	0.303595	0.000801806	0.00349678	0.00305961	0.000207579	0.0565421
state5	0.000158864	0.0081772	0.000863338	0.258729	0.715941	0.000123912	0.000343735	3.12679e-05	0.00267873	0.0129527
state6	0.00155119	0.0044173	9.17652e-07	0.000518816	0.000278235	0.992339	0.000541965	2.93077e-05	0.000112391	0.000210917
state7	8.22597e-05	0.00286278	6.28358e-05	0.00105372	0.000720719	0.0015643	0.990513	0.00166571	1.05519e-05	0.0014645
state8	4.37818e-06	0.000198014	8.30604e-05	0.00167857	4.13577e-06	1.95768e-05	0.00350433	0.991122	2.422e-06	0.00338339
state9	0.0018639	0.00145384	0.000202893	0.000337241	0.000727616	6.96851e-05	1.47809e-07	3.0789e-06	0.994998	0.000343223
state10	0.000300265	0.0129072	0.000687077	0.0702145	0.0193527	0.00040237	0.00200991	0.00532032	8.33857e-05	0.888722
