# Supplementary material for: Comprehensive analysis of locomotion dynamics in the protochordate Ciona intestinalis reveals how neuromodulators flexibly shape its behavioral repertoire
Source: PLoS Biol. 2022 Aug 4;20(8):e3001744. doi: 10.1371/journal.pbio.3001744 (PMC9352054; doi:10.1371/journal.pbio.3001744)
Supplement: S68 Table — (XLSX) [file pbio.3001744.s088.xlsx]

## Sheet: S68 Table
	EC1	EC2	EC3	EC4	EC5	EC6	Quirkiness
state1	3.80341e-05	0.000184419	7.95019e-05	2.21361e-05	2.21965e-05	1.24264e-05	1.14357e-07
state2	0.000260415	0.000286226	0.000112174	5.95038e-05	3.96609e-05	1.91799e-05	0.000163578
state3	0.010181	0.00529348	0.00268597	0.00094158	0.000721038	0.000823719	0.0158487
state4	0.000472232	0.000397804	8.62339e-05	5.24204e-05	8.53327e-05	1.73385e-05	0.00117996
state5	0.00350373	0.00203323	0.00134446	0.000499417	0.000200163	0.000177486	0.000429618
state6	5.81103e-05	0.000175973	8.08618e-05	2.25178e-05	1.8372e-05	9.26124e-06	3.53647e-06
state7	0.00133484	0.000906895	0.000460277	0.000304913	8.24143e-05	0.000106998	0.00300539
state8	0.000378255	0.00243837	0.000647476	0.000158406	0.000138551	8.34053e-05	3.94062e-05
state9	0.000132124	0.000171138	7.0888e-05	1.97207e-05	1.74888e-05	1.02737e-05	1.60096e-05
state10	0.000302082	0.00176787	0.00072838	0.000101821	6.79267e-05	3.53264e-05	1.02071e-05
