# Supplementary material for: Comprehensive analysis of locomotion dynamics in the protochordate Ciona intestinalis reveals how neuromodulators flexibly shape its behavioral repertoire
Source: PLoS Biol. 2022 Aug 4;20(8):e3001744. doi: 10.1371/journal.pbio.3001744 (PMC9352054; doi:10.1371/journal.pbio.3001744)
Supplement: S69 Table — (XLSX) [file pbio.3001744.s089.xlsx]

## Sheet: S69 Table
	state1	state2	state3	state4	state5	state6	state7	state8	state9	state10
state1	0.994751	1.36121e-05	0.000513109	9.921e-06	0.000370401	0.000692204	0.000231791	0.000662254	0.00028761	0.00246829
state2	6.56869e-06	0.993852	0.00107833	1.10399e-181	0.000139092	0.00129749	0.000990581	0.00263561	2.5124e-21	4.44686e-07
state3	0.000765628	0.00127823	0.850849	0.00343682	0.082915	0.000214058	0.0472774	0.00832169	0.000649482	0.00429245
state4	4.67963e-32	2.14755e-148	0.00240003	0.99518	0.000856497	3.25913e-221	3.43788e-05	3.28496e-06	0.000965414	0.000560742
state5	0.000397574	0.000207911	0.0529051	0.000950481	0.763017	0.000402426	0.170777	0.00214088	0.00187358	0.00732824
state6	0.00100358	0.000245318	0.000304433	5.85368e-23	0.000274381	0.994046	0.000409529	0.00350029	4.06636e-06	0.000212493
state7	2.92601e-05	0.00317321	0.0309671	1.06267e-06	0.233014	0.000325766	0.728892	0.0035975	6.00403e-36	4.28799e-27
state8	0.00133808	0.00239873	0.00411286	2.14416e-37	0.00107293	0.00550011	0.00138709	0.982388	3.52393e-13	0.0018019
state9	0.000514948	2.7996e-06	0.000517114	0.00023224	0.00055415	1.03417e-05	0.000126307	1.97941e-05	0.996726	0.00129633
state10	0.00537057	2.51031e-05	0.00317403	0.000304621	0.00415691	0.000520551	0.000167215	0.00206876	0.00196516	0.982247
