# Supplementary material for: Comprehensive analysis of locomotion dynamics in the protochordate Ciona intestinalis reveals how neuromodulators flexibly shape its behavioral repertoire
Source: PLoS Biol. 2022 Aug 4;20(8):e3001744. doi: 10.1371/journal.pbio.3001744 (PMC9352054; doi:10.1371/journal.pbio.3001744)
Supplement: S70 Table — (XLSX) [file pbio.3001744.s090.xlsx]

## Sheet: S70 Table
	EC1	EC2	EC3	EC4	EC5	EC6	Quirkiness
state1	0.898443	0.326974	0.58693	0.493594	0.475355	0.294482	0.998826
state2	0.913387	0.324832	0.588722	0.493986	0.475502	0.294342	0.839022
state3	0.901013	0.322169	0.58832	0.494201	0.476443	0.295502	0.966673
state4	0.898201	0.327651	0.586573	0.493875	0.475211	0.294576	0.963439
state5	0.900064	0.326502	0.587347	0.493452	0.475301	0.294388	0.999333
state6	0.904849	0.327163	0.587498	0.494123	0.475154	0.29433	0.983726
state7	0.89722	0.326591	0.587186	0.493524	0.475316	0.294537	0.939998
state8	0.895886	0.326645	0.586953	0.493543	0.475548	0.29438	0.992219
state9	0.901862	0.326371	0.587021	0.493466	0.47524	0.294201	0.996222
state10	0.899233	0.326765	0.588895	0.493932	0.475304	0.294398	0.996206
