# Supplementary material for: Comprehensive analysis of locomotion dynamics in the protochordate Ciona intestinalis reveals how neuromodulators flexibly shape its behavioral repertoire
Source: PLoS Biol. 2022 Aug 4;20(8):e3001744. doi: 10.1371/journal.pbio.3001744 (PMC9352054; doi:10.1371/journal.pbio.3001744)
Supplement: S71 Table — (XLSX) [file pbio.3001744.s091.xlsx]

## Sheet: S71 Table
	EC1	EC2	EC3	EC4	EC5	EC6	Quirkiness
state1	6.30927e-06	5.58963e-05	9.103e-06	4.29152e-06	4.47545e-06	4.58515e-06	0.000155884
state2	3.3373e-06	7.41571e-05	1.31751e-05	2.47228e-06	4.20688e-06	5.72736e-06	5.63206e-07
state3	1.08576e-05	1.52694e-05	6.67286e-06	2.01741e-06	3.33803e-06	3.08346e-06	0.0167494
state4	6.29619e-06	5.36589e-05	9.99006e-06	4.04865e-06	5.80543e-06	1.94849e-05	0.000163509
state5	9.58171e-06	2.5813e-05	7.07283e-06	3.05635e-06	2.65294e-06	3.79996e-06	1.50846e-06
state6	0.000362551	0.00332448	0.00026961	6.52323e-05	0.000116618	0.000201531	0.00379208
state7	7.64872e-07	2.50863e-05	5.32474e-06	1.2467e-06	1.82044e-06	2.14838e-06	1.45383e-07
state8	0.000147467	0.000171919	8.16433e-05	2.9232e-05	1.12376e-05	1.38838e-05	0.00503327
state9	2.66497e-06	7.9427e-06	1.42849e-05	1.96856e-06	1.45239e-06	1.78984e-06	0.0257161
state10	2.82736e-05	0.000752305	0.000141445	1.33158e-05	2.89458e-05	3.66271e-05	6.3677e-05
