# Supplementary material for: Comprehensive analysis of locomotion dynamics in the protochordate Ciona intestinalis reveals how neuromodulators flexibly shape its behavioral repertoire
Source: PLoS Biol. 2022 Aug 4;20(8):e3001744. doi: 10.1371/journal.pbio.3001744 (PMC9352054; doi:10.1371/journal.pbio.3001744)
Supplement: S72 Table — (XLSX) [file pbio.3001744.s092.xlsx]

## Sheet: S72 Table
	state1	state2	state3	state4	state5	state6	state7	state8	state9	state10
state1	0.993902	0.000816608	1.67688e-05	1.30633e-05	0.00064979	0.000321791	0.00014186	0.00188659	9.66057e-128	0.00225152
state2	0.000240041	0.990963	8.44292e-06	0.000197369	0.000990402	0.000272169	0.00315749	0.00113643	0	0.00303466
state3	4.8069e-12	1.01585e-251	0.976162	1.32144e-111	3.08838e-264	2.22212e-11	0	0.0217637	0.00179751	0.000276764
state4	6.601e-09	0.000713472	1.8626e-06	0.991562	0.00179183	0.00193148	0.000146456	0.0018213	1.3383e-244	0.00203204
state5	0.000306062	0.00147858	1.19153e-05	0.000691595	0.994162	1.34446e-05	0.000791048	0.00102108	0	0.0015243
state6	0.000783959	0.000756617	1.42966e-05	0.00435653	3.56411e-05	0.94869	0.000106877	0.0305899	1.21062e-05	0.0146543
state7	5.96022e-05	0.00275956	8.40477e-06	6.06092e-05	0.000376547	5.47855e-05	0.995386	0.00059944	0	0.000694995
state8	0.00260325	0.000757765	0.000937758	0.0023804	0.000793244	0.0104773	0.000183636	0.978508	1.43633e-05	0.00334465
state9	0	0	0.00182312	0	0	8.45539e-05	0	0.000281843	0.99781	6.91253e-190
state10	0.00284426	0.00630779	1.13696e-05	0.00199096	0.00262987	0.00683018	0.00158356	0.00370407	2.03188e-11	0.974098
