# Supplementary material for: Comprehensive analysis of locomotion dynamics in the protochordate Ciona intestinalis reveals how neuromodulators flexibly shape its behavioral repertoire
Source: PLoS Biol. 2022 Aug 4;20(8):e3001744. doi: 10.1371/journal.pbio.3001744 (PMC9352054; doi:10.1371/journal.pbio.3001744)
Supplement: S73 Table — (XLSX) [file pbio.3001744.s093.xlsx]

## Sheet: S73 Table
	EC1	EC2	EC3	EC4	EC5	EC6	Quirkiness
state1	0.607558	0.274489	0.222481	0.612596	0.723172	0.872567	0.999517
state2	0.658751	0.255367	0.221169	0.62256	0.729753	0.873953	0.933293
state3	0.57822	0.277743	0.228026	0.612058	0.722655	0.872407	0.973675
state4	0.678728	0.267758	0.222843	0.627655	0.728206	0.871618	0.771724
state5	0.613857	0.271775	0.22581	0.615549	0.722839	0.872635	0.996302
state6	0.634359	0.279055	0.222413	0.61626	0.71896	0.872506	0.981874
state7	0.644698	0.278284	0.22837	0.620457	0.721993	0.871694	0.955306
state8	0.616158	0.273325	0.222614	0.612915	0.723191	0.872395	0.997881
state9	0.594936	0.274835	0.222424	0.614504	0.724988	0.87252	0.994115
state10	0.572009	0.276825	0.221108	0.610391	0.726502	0.875565	0.939826
