# Supplementary material for: Comprehensive analysis of locomotion dynamics in the protochordate Ciona intestinalis reveals how neuromodulators flexibly shape its behavioral repertoire
Source: PLoS Biol. 2022 Aug 4;20(8):e3001744. doi: 10.1371/journal.pbio.3001744 (PMC9352054; doi:10.1371/journal.pbio.3001744)
Supplement: S74 Table — (XLSX) [file pbio.3001744.s094.xlsx]

## Sheet: S74 Table
	EC1	EC2	EC3	EC4	EC5	EC6	Quirkiness
state1	7.91544e-06	4.76648e-05	2.59497e-05	2.99556e-05	2.25061e-05	2.76837e-06	1.11564e-07
state2	0.000711047	0.000966505	0.000699863	0.000718739	0.000465289	7.61329e-05	0.00438556
state3	0.000365813	0.00032272	0.000379765	0.000381621	0.000141428	2.44962e-05	0.000294387
state4	0.000294124	0.000100984	0.000109138	0.000208104	5.37818e-05	8.68446e-06	0.0289927
state5	8.22292e-05	0.000636334	0.000321242	0.000196076	0.000121335	1.26664e-05	9.34161e-06
state6	6.68315e-05	6.07959e-05	3.9521e-05	5.50684e-05	3.62388e-05	3.70774e-06	0.000121411
state7	0.000170419	0.000169244	0.000163884	0.000321162	0.00018681	2.21874e-05	0.00103419
state8	1.49042e-05	4.47714e-05	3.90205e-05	3.22227e-05	1.94573e-05	3.54872e-06	1.67617e-06
state9	3.7297e-05	5.80763e-05	3.30326e-05	3.66878e-05	2.41152e-05	4.11008e-06	1.7304e-05
state10	0.00117284	0.00163676	0.00110675	0.0011152	0.000500869	0.0001551	0.00584575
