# Supplementary material for: Comprehensive analysis of locomotion dynamics in the protochordate Ciona intestinalis reveals how neuromodulators flexibly shape its behavioral repertoire
Source: PLoS Biol. 2022 Aug 4;20(8):e3001744. doi: 10.1371/journal.pbio.3001744 (PMC9352054; doi:10.1371/journal.pbio.3001744)
Supplement: S75 Table — (XLSX) [file pbio.3001744.s095.xlsx]

## Sheet: S75 Table
	state1	state2	state3	state4	state5	state6	state7	state8	state9	state10
state1	0.993409	7.18092e-05	0.000232918	3.89608e-05	0.00397448	9.94649e-06	0.000104496	0.00116828	0.000630824	0.000359134
state2	5.12633e-05	0.927345	0.0195287	0.0104465	0.00670192	0.00171717	0.00826729	0.000266127	1.48337e-05	0.0256612
state3	0.000220708	0.00241487	0.863846	0.0276362	0.00184761	0.000156926	0.0794816	0.000177495	0.00200066	0.0222182
state4	5.4899e-160	0.051162	0.184867	0.672415	0.000323803	0.00116402	0.00951219	9.36708e-05	2.23324e-142	0.0804615
state5	0.00576748	0.0030303	0.00172674	0.000197835	0.976798	0.00103988	0.00162495	0.0045983	0.00265652	0.00255973
state6	3.45963e-56	0.00090023	6.82749e-05	0.000336338	0.000754154	0.996528	0.000774614	0.000521115	4.1385e-06	0.000113621
state7	2.53526e-05	0.00725968	0.145009	0.00835017	0.00295626	0.00158537	0.786643	0.000877822	5.16316e-05	0.0472417
state8	0.000986787	0.000189587	0.000168604	0.0001648	0.00246205	0.000166332	0.000255572	0.995244	6.25619e-06	0.000355628
state9	0.001053	9.01803e-05	0.0011185	4.17921e-05	0.00186645	8.44225e-67	8.50733e-05	1.1313e-05	0.995021	0.000712254
state10	0.000526566	0.0263567	0.0642792	0.0350712	0.00575203	0.000241407	0.0960654	0.000969922	0.00120902	0.769529
