# Supplementary material for: Comprehensive analysis of locomotion dynamics in the protochordate Ciona intestinalis reveals how neuromodulators flexibly shape its behavioral repertoire
Source: PLoS Biol. 2022 Aug 4;20(8):e3001744. doi: 10.1371/journal.pbio.3001744 (PMC9352054; doi:10.1371/journal.pbio.3001744)
Supplement: S76 Table — (XLSX) [file pbio.3001744.s096.xlsx]

## Sheet: S76 Table
	EC1	EC2	EC3	EC4	EC5	EC6	Quirkiness
state1	0.912795	0.326598	0.587196	0.49334	0.475323	0.28258	0.996817
state2	0.9109	0.326741	0.587737	0.493785	0.475242	0.282825	0.945273
state3	0.91439	0.329426	0.58615	0.493758	0.474042	0.284316	0.934723
state4	0.916062	0.326677	0.587412	0.494195	0.475222	0.282825	0.983555
state5	0.910819	0.326722	0.587424	0.493509	0.475368	0.282844	0.999467
state6	0.917649	0.312912	0.587976	0.492921	0.476833	0.285469	0.879471
state7	0.910992	0.325216	0.589185	0.494499	0.476724	0.283792	0.992242
state8	0.916633	0.323082	0.586808	0.493586	0.47626	0.282613	0.86896
state9	0.908504	0.326686	0.587099	0.493501	0.475384	0.282865	0.996928
state10	0.905179	0.327061	0.586604	0.493523	0.475823	0.282933	0.981465
