# Supplementary material for: Comprehensive analysis of locomotion dynamics in the protochordate Ciona intestinalis reveals how neuromodulators flexibly shape its behavioral repertoire
Source: PLoS Biol. 2022 Aug 4;20(8):e3001744. doi: 10.1371/journal.pbio.3001744 (PMC9352054; doi:10.1371/journal.pbio.3001744)
Supplement: S77 Table — (XLSX) [file pbio.3001744.s097.xlsx]

## Sheet: S77 Table
	EC1	EC2	EC3	EC4	EC5	EC6	Quirkiness
state1	8.89549e-07	1.12918e-05	7.64068e-06	8.1569e-07	9.25835e-07	4.77577e-07	3.42386e-06
state2	8.14974e-05	4.97427e-05	8.1088e-05	1.03104e-05	4.8639e-06	1.76446e-06	0.0027406
state3	9.62149e-05	1.15912e-05	8.23046e-06	2.12858e-06	1.92698e-06	2.82925e-06	0.00113532
state4	3.00685e-06	1.86123e-05	1.02876e-05	2.4459e-06	3.80699e-06	9.52567e-07	8.19978e-05
state5	6.93814e-07	1.54674e-05	7.68863e-06	7.00163e-07	1.37631e-06	3.72155e-07	9.05081e-08
state6	0.000324015	0.000958525	0.00018593	3.19491e-05	6.02835e-05	3.1879e-05	0.0203612
state7	2.01095e-05	0.000200389	0.000108677	7.15714e-06	1.81257e-05	9.15788e-06	4.94535e-05
state8	0.000152349	1.16822e-05	2.36184e-05	6.0734e-06	1.43063e-06	9.33412e-07	0.00577968
state9	1.0534e-06	8.97946e-06	5.47229e-06	7.82222e-07	1.26863e-06	5.95622e-07	3.64445e-06
state10	3.95296e-06	1.33093e-05	7.86688e-06	9.00005e-07	1.98159e-06	5.75049e-07	0.000139183
