# Supplementary material for: Comprehensive analysis of locomotion dynamics in the protochordate Ciona intestinalis reveals how neuromodulators flexibly shape its behavioral repertoire
Source: PLoS Biol. 2022 Aug 4;20(8):e3001744. doi: 10.1371/journal.pbio.3001744 (PMC9352054; doi:10.1371/journal.pbio.3001744)
Supplement: S78 Table — (XLSX) [file pbio.3001744.s098.xlsx]

## Sheet: S78 Table
	state1	state2	state3	state4	state5	state6	state7	state8	state9	state10
state1	0.99228	0.0010212	1.17588e-98	0.000755948	0.00173978	0.000373549	0.00296223	1.96587e-148	0.000864148	3.48226e-06
state2	0.00124128	0.961009	0.000171888	0.00443964	0.000504866	0.0249193	0.00340183	0.000118594	0.00131551	0.00287843
state3	1.78334e-65	0.000409556	0.997146	0.000273072	6.029e-86	0.00186336	9.825e-05	4.23285e-62	4.25406e-06	0.000205754
state4	0.00186164	0.00169602	0.000128423	0.992754	7.67707e-05	0.000526709	0.00287814	5.46754e-05	2.04724e-05	3.44231e-06
state5	0.00177483	0.000715137	5.6762e-154	7.8444e-05	0.990767	0.000239612	0.0043364	2.30608e-112	0.00201213	7.61465e-05
state6	0.000183253	0.0828376	0.00221567	0.000519971	0.000118572	0.887775	0.0205245	0.00421353	0.000320286	0.00129195
state7	0.00538165	0.00233	3.94523e-05	0.00393402	0.00766196	0.00672722	0.970197	5.49741e-76	0.00261193	0.00111681
state8	2.53176e-05	0.000701404	4.86891e-05	0.000821041	8.00295e-49	0.00699305	2.35296e-05	0.991281	5.65601e-147	0.000105864
state9	0.00113499	0.0011053	1.43117e-118	2.24046e-05	0.00379436	0.000350071	0.00192663	5.80996e-89	0.990566	0.00110015
state10	7.4784e-07	0.00145312	8.07087e-05	8.20924e-33	8.85033e-05	0.000825432	0.00124783	1.65236e-05	0.00231086	0.993976
