# Supplementary material for: Comprehensive analysis of locomotion dynamics in the protochordate Ciona intestinalis reveals how neuromodulators flexibly shape its behavioral repertoire
Source: PLoS Biol. 2022 Aug 4;20(8):e3001744. doi: 10.1371/journal.pbio.3001744 (PMC9352054; doi:10.1371/journal.pbio.3001744)
Supplement: S79 Table — (XLSX) [file pbio.3001744.s099.xlsx]

## Sheet: S79 Table
	EC1	EC2	EC3	EC4	EC5	EC6	Quirkiness
state1	0.504375	0.415066	0.50387	0.260521	0.767444	0.451853	0.996735
state2	0.519375	0.403418	0.503723	0.25949	0.770806	0.449301	0.994957
state3	0.509291	0.4029	0.505538	0.259758	0.770257	0.450906	0.870502
state4	0.542055	0.408871	0.50488	0.260781	0.769463	0.451014	0.969352
state5	0.510943	0.404407	0.503493	0.257907	0.769745	0.450953	0.999105
state6	0.472918	0.405057	0.502535	0.255156	0.771469	0.452451	0.967056
state7	0.521398	0.389254	0.508977	0.26457	0.769012	0.450872	0.988336
state8	0.497302	0.405265	0.502618	0.258008	0.77041	0.450988	0.996745
state9	0.535338	0.40411	0.508152	0.261317	0.772559	0.450677	0.96291
state10	0.612662	0.385742	0.510262	0.252202	0.773989	0.452558	0.561554
