# Supplementary material for: Comprehensive analysis of locomotion dynamics in the protochordate Ciona intestinalis reveals how neuromodulators flexibly shape its behavioral repertoire
Source: PLoS Biol. 2022 Aug 4;20(8):e3001744. doi: 10.1371/journal.pbio.3001744 (PMC9352054; doi:10.1371/journal.pbio.3001744)
Supplement: S80 Table — (XLSX) [file pbio.3001744.s100.xlsx]

## Sheet: S80 Table
	EC1	EC2	EC3	EC4	EC5	EC6	Quirkiness
state1	9.40176e-05	0.000998124	0.000530799	6.65316e-05	9.54308e-05	2.84301e-05	6.65675e-06
state2	5.98e-05	0.000122563	0.000101317	4.52587e-05	3.39145e-05	1.18038e-05	6.27702e-06
state3	0.00411142	0.000984711	0.00110979	0.000590137	0.000320018	0.00010346	0.0129403
state4	0.000131647	0.000212292	9.01207e-05	7.12686e-05	9.15085e-05	2.56065e-05	0.000332746
state5	1.72546e-05	7.44017e-05	6.00144e-05	1.67883e-05	1.82544e-05	7.09512e-06	4.36991e-07
state6	0.000135717	0.000269632	0.000403008	0.00013896	6.26843e-05	1.79438e-05	0.000492619
state7	0.000580285	0.00287616	0.00209803	0.000342234	0.000375877	0.000202396	6.28362e-05
state8	3.60675e-05	9.91947e-05	6.9374e-05	2.60455e-05	2.32246e-05	7.32211e-06	7.33109e-06
state9	0.000574398	0.000544109	0.000896902	0.000352344	8.4827e-05	5.00545e-05	0.000925076
state10	0.00028845	5.23857e-05	0.000128286	1.36995e-05	1.39488e-05	5.33394e-06	0.0298608
