# Supplementary material for: Comprehensive analysis of locomotion dynamics in the protochordate Ciona intestinalis reveals how neuromodulators flexibly shape its behavioral repertoire
Source: PLoS Biol. 2022 Aug 4;20(8):e3001744. doi: 10.1371/journal.pbio.3001744 (PMC9352054; doi:10.1371/journal.pbio.3001744)
Supplement: S81 Table — (XLSX) [file pbio.3001744.s101.xlsx]

## Sheet: S81 Table
	state1	state2	state3	state4	state5	state6	state7	state8	state9	state10
state1	0.979731	0.00133645	0.00102892	1.43612e-09	0.00458353	0.00137288	0.00716615	0.00433566	0.000445678	0
state2	0.000939635	0.994577	0.000449897	0.000338473	0.00114592	0.000120363	0.00183484	2.9205e-05	0.00056507	1.33339e-294
state3	0.00168533	4.63534e-05	0.704082	0.000673222	5.69146e-05	0.0747326	0.014254	0.000127473	0.204099	0.000243724
state4	8.17971e-07	0.00112448	0.000679428	0.996707	3.96499e-06	1.07478e-05	0.00106923	1.65373e-25	0.000402427	2.4016e-06
state5	0.0019028	0.00036096	0.000310929	1.44308e-05	0.996072	0.000168908	0.000274256	0.000524548	0.00037119	0
state6	0.00167251	4.45374e-05	0.0452197	3.55535e-31	8.58106e-05	0.783963	0.000481948	0.0033005	0.165232	0
state7	0.0131683	0.0052023	0.0125221	0.00157892	0.00119164	0.000765287	0.962862	0.00118748	0.00152172	2.45899e-249
state8	0.00249337	2.11558e-05	0.000546731	7.04514e-07	0.000811308	0.000831743	0.000396719	0.994466	0.000432038	0
state9	0.00104237	0.00328257	0.160177	0.00129991	0.000949699	0.238415	0.00153879	0.000728391	0.592566	2.00751e-54
state10	0	0	0.000961304	6.15085e-210	0	0	5.94174e-254	0	0.000537462	0.998501
